# Supplementary material for: Peripheral Blood Monocyte Abundance Predicts Outcomes in Patients with Breast Cancer
Source: Cancer Res Commun. 2022 May 4;2(5):286–92. doi: 10.1158/2767-9764.CRC-22-0023 (PMC9604512; doi:10.1158/2767-9764.CRC-22-0023)
Supplement: Supplementary Table 1 — Differentially expressed genes between pCR and RD samples. [file crc-22-0023-s01.zip]

Archive with 1 entries (1 files):
- CRC-22-0023-s01.csv
