# Supplementary material for: Peripheral Blood Monocyte Abundance Predicts Outcomes in Patients with Breast Cancer
Source: Cancer Res Commun. 2022 May 4;2(5):286–92. doi: 10.1158/2767-9764.CRC-22-0023 (PMC9604512; doi:10.1158/2767-9764.CRC-22-0023)
Supplement: Supplementary Table 1 — Differentially expressed genes between pCR and RD samples. [file crc-22-0023-s01.zip › CRC-22-0023-s01.csv]

	baseMean	log2FoldChange	lfcSE	pvalue	padj
APOL4	12.4032772636081	2.05340336742568	0.410058956297238	3.84690240383598e-08	0.000728487908214419
RPS3AP43	9.37760798023883	1.46047873853115	0.321306311651315	3.52658603406762e-07	0.00333914798635692
AC008676.1	63.4241989764021	-0.739061782931123	0.170123087161756	6.15527306346972e-07	0.00359662621757853
ZDHHC4P1	36.5996526007543	1.16437552292376	0.267838373597906	8.13249522175106e-07	0.00359662621757853
CUL1	415.052876969197	0.638105408444862	0.148070087159462	1.05132936745463e-06	0.00359662621757853
C1QC	21.0167925971295	2.22139116720537	0.512260218572692	1.13955522550938e-06	0.00359662621757853
GPR75	32.3067194873206	-0.620338402176675	0.152759903001355	2.61611146810394e-06	0.00611274633804628
CASP10	549.793758656932	0.359763350571307	0.0858955907828462	2.63567166066364e-06	0.00611274633804628
ZBTB32	37.3524082833186	-0.943315905258524	0.237778869142239	2.90514427007533e-06	0.00611274633804628
SDC3	78.3534159240209	1.45930912310094	0.359960139540666	3.25870013059773e-06	0.00617100043731293
SIPA1L1	696.876978352972	0.499770194539359	0.124318744870179	3.95554322795615e-06	0.00680964746434597
JAK2	1314.46223189701	0.692203882592831	0.175520814703555	4.82907185424694e-06	0.00727826142486124
IL31RA	34.6302055484384	1.45377022701085	0.3689026841809	4.99643019080087e-06	0.00727826142486124
IL15	316.909384092013	0.749740637016622	0.191792773564983	5.59686791938441e-06	0.00757056341352732
DRAM1	110.689134567342	0.621818309555316	0.160071479190785	6.18740043673224e-06	0.00781138680469322
COPDA1	9.47666856450694	-2.56555878165548	0.681433082688348	6.73603170729236e-06	0.00797251452756221
SNHG22	29.5840907933096	-0.848606883965292	0.230851858116065	9.4727653265814e-06	0.00994885271243766
TNFSF10	608.186486264237	0.87400434072646	0.232675189753703	1.01163411495953e-05	0.00994885271243766
LINC02614	18.9988829889293	-0.86163523249276	0.233366652776838	1.04573876008637e-05	0.00994885271243766
FAM111A	760.895724973414	0.388847138025909	0.10123590877604	1.0507316589151e-05	0.00994885271243766
VRK2	184.77123033057	0.454138825649928	0.120253474895257	1.14991743656423e-05	0.0103037586799739
AC025884.1	29.891643766603	-1.30195406663301	0.368865525178139	1.21625449653843e-05	0.0103037586799739
COL6A2	174.481592801737	-1.211856718886	0.347986610802854	1.25144663695094e-05	0.0103037586799739
RAB12	125.442716254932	0.392287220395762	0.104285024517836	1.33672995900162e-05	0.0105473563473391
POLB	116.184827555182	0.42073646188009	0.112863977026664	1.43121644272138e-05	0.0108411783103259
ZNF287	29.7305588297307	-0.800595792304692	0.22549414304748	1.60373770044351e-05	0.0116807618589611
RABL2B	180.870190189976	-0.340702793120337	0.0925767214112818	1.95828300655611e-05	0.0135080537080547
SNX10	243.924197143362	0.67783656126348	0.189152704305597	1.99728311678477e-05	0.0135080537080547
C1QA	58.8269372706356	1.4327299326184	0.402389945061918	2.27892431447864e-05	0.0148813757735455
MCOLN2	104.51352142031	-0.813761554836078	0.24246732960167	2.58717746693685e-05	0.0158945755075649
CALCOCO2	587.060337890747	0.328975325584456	0.0898911897906832	2.60195300593818e-05	0.0158945755075649
LINC00968	16.680661700259	0.874115351728494	0.253020219550951	2.7484313101221e-05	0.0162647011624319
XKR8	90.6952384101903	0.476529652227582	0.135568335210515	2.8611200960268e-05	0.0163037939130115
IFIT3	130.730768367346	1.26405972408677	0.363175245359002	2.94214450014641e-05	0.0163037939130115
AC092745.4	17.5015084605168	0.878617886818369	0.255637231804349	3.01332199902521e-05	0.0163037939130115
AC004593.1	111.243468294124	0.993539380964555	0.288392661529974	3.19841606991496e-05	0.0165316856104896
GM2A	367.365928281644	0.600220662132586	0.173731798777361	3.29130154554824e-05	0.0165316856104896
AL356276.1	8.84992253198176	-1.3587389109407	0.400602735329983	3.35740327129195e-05	0.0165316856104896
AC008555.2	91.9567423430681	-0.813613927936968	0.248054234477393	3.40463504678193e-05	0.0165316856104896
TRBJ2-7	17.8680079492779	-1.0811831837407	0.330210677129074	3.658932401735e-05	0.0173223007229139
STX18-AS1	107.614061353523	-0.700307479833962	0.214881640517172	3.97963172004361e-05	0.0177660254307186
EPSTI1	338.028402714757	0.900721322697719	0.266314335117488	4.00328196543123e-05	0.0177660254307186
ZNF720	119.46295201786	-0.432379467203343	0.127619310953822	4.07370464853874e-05	0.0177660254307186
SAMD4A	154.048733890864	0.913202048240796	0.270913722648743	4.12792479775897e-05	0.0177660254307186
PATL1	363.307519380615	0.31563098320471	0.0893324530653371	4.24395706747376e-05	0.0178595144415001
PLCB1-IT1	33.3076383653157	0.661912684533485	0.198104534582365	4.53050123711245e-05	0.018650891723304
SGK3	323.752004683405	0.295882551203248	0.0838775481822106	4.69816663979036e-05	0.0189296131186617
TRBJ1-6	33.884590236121	-0.919219688031117	0.289874993130963	5.12931628972962e-05	0.0202362213705437
RUFY4	77.6515279567536	0.928394044817869	0.28237946950458	5.41263282149776e-05	0.0205993742661836
CASP17P	33.0432893743499	-0.791302350083647	0.249386496345408	5.46956328521057e-05	0.0205993742661836
ZNF566	56.3771943332941	-0.473608626444244	0.144049219310206	5.69889624134034e-05	0.0205993742661836
KLHDC7B	55.6281797969205	0.838391177102085	0.256811715760199	5.75173164477225e-05	0.0205993742661836
CDCP1	12.9869850566896	1.10845300690057	0.342428212785248	5.85818936272068e-05	0.0205993742661836
NHLRC3	255.503103264862	0.288660864573082	0.0830189546580778	5.89478307902616e-05	0.0205993742661836
MS4A4E	199.052852882926	0.635930882056515	0.193958050994044	5.98281451465438e-05	0.0205993742661836
AL133410.1	35.1380367054445	-0.751192117261608	0.239293934266328	6.10684312196993e-05	0.0206509443215615
DIP2A	1356.93649653315	-0.432693532423747	0.133265002028381	6.3204560946311e-05	0.0207294698700326
PSME2	370.60013055346	0.540400970378407	0.164568692410469	6.34899536601305e-05	0.0207294698700326
TTC16	119.572579002332	-1.03508316754611	0.343208087365622	6.55515127212845e-05	0.0208450545094636
AC006042.2	25.000248955782	-0.864791718492525	0.27746063696733	6.73496269304632e-05	0.0208450545094636
ATP1A1-AS1	93.3137635379769	-0.375107088130822	0.113944747159551	6.91425766653692e-05	0.0208450545094636
PTCH1	143.29246217069	-0.948142966764653	0.314896455032549	7.07688797276348e-05	0.0208450545094636
CD209	13.32121262297	1.08311768828954	0.339390045999474	7.20491580669528e-05	0.0208450545094636
DZIP1L	20.59830319733	1.02556122886142	0.321760180712851	7.40422736787695e-05	0.0208450545094636
MED8	85.8152322309532	0.317794984887925	0.0945071846342255	7.4624031928235e-05	0.0208450545094636
DOCK8-AS1	46.3362874533358	0.735592690254613	0.231377387370403	7.79778821056011e-05	0.0208450545094636
AC113615.2	17.5597135396989	-1.45836109938392	0.495428749258558	7.79922594135646e-05	0.0208450545094636
PTPN14	27.4582707651926	-0.753706304059538	0.244395920319414	7.81254828265703e-05	0.0208450545094636
ANKRD22	22.6746871594062	1.81090821684321	0.561582114187992	7.88860906445996e-05	0.0208450545094636
OSBPL1A	82.6570828251006	0.537445337764398	0.167614562124721	7.92228177365744e-05	0.0208450545094636
DTX3L	577.426352424826	0.519199951478021	0.161029163482702	7.94753912819859e-05	0.0208450545094636
LINC01801	19.7854495565144	-1.02687926534774	0.338681602532608	8.11397866331283e-05	0.0208450545094636
AC091181.1	64.5079453331177	-0.445508275048313	0.139567238003379	8.12276234856786e-05	0.0208450545094636
SLC2A1	220.038655454057	-0.80278858570819	0.268000562641093	8.1456093029535e-05	0.0208450545094636
C1QB	37.3182316936276	1.66940922740563	0.520267438138664	8.2812067087249e-05	0.0209094948590831
FCRL3	346.451790472649	-1.09491114638534	0.375972119423891	8.44941773922899e-05	0.0210109833628212
MLKL	457.458829967006	0.490326286567735	0.152583179131144	8.54330526977468e-05	0.0210109833628212
LAP3	412.734197297372	0.935093453698968	0.29676535001644	8.91993589013707e-05	0.0212154599953606
DISP2	41.953764933302	-0.587361124045485	0.190568469004661	9.07236121036301e-05	0.0212154599953606
AC110795.1	10.9852978706002	0.705972677110953	0.228836065769763	9.15830774803819e-05	0.0212154599953606
KIF21B	1190.04138038958	-0.454619557919141	0.141850308228165	9.17111689090792e-05	0.0212154599953606
TMEM132A	136.572988910343	0.785624878544865	0.250564503799353	9.2022952955711e-05	0.0212154599953606
TBC1D10C	1109.61494354425	-0.527187345114011	0.171928082379624	9.30703103900133e-05	0.0212154599953606
PRR13	276.01713965515	0.24673237440336	0.0722366198055408	9.41067032587153e-05	0.0212154599953606
NAIP	362.5036362282	0.774998500652111	0.24819131143681	9.71957389810177e-05	0.0213445511911183
NOL4L-DT	11.2072968476797	-1.16380684460981	0.390211469545773	9.78671169945251e-05	0.0213445511911183
TRIM5	144.403529942689	0.309353981734589	0.0938143481115876	9.93460070130601e-05	0.0213445511911183
DUSP8	24.6267443453771	-1.02919794854667	0.35212803613713	0.000100434804879909	0.0213445511911183
PARP9	591.449119929748	0.673202225371681	0.216270063736959	0.000103165954323993	0.0213445511911183
TENT5A	276.274005394622	0.525784666058292	0.167248517567246	0.000103255596590601	0.0213445511911183
MT2A	84.2361739489305	0.837242145915099	0.270809123620799	0.000103727004667715	0.0213445511911183
AC006160.1	43.1644045805998	0.940749782288239	0.3048256812951	0.000104040650353943	0.0213445511911183
TTC22	73.1554137992974	-0.857711033435678	0.294219226810111	0.000104823533863548	0.0213445511911183
KRT17P8	128.144990020232	-1.04572108413646	0.369434000223459	0.000111617276235669	0.0224861314901582
PRR5	194.864524132422	-0.731877674039599	0.251752122362263	0.000114786417205859	0.0225184922868217
STAT1	2119.28580640638	0.733271463037213	0.238316403865969	0.000116235089756403	0.0225184922868217
SEC63P1	60.2860087366849	0.526857877833598	0.170529870001823	0.000116375912471209	0.0225184922868217
PLPBP	132.578528626684	0.350726263841075	0.109599801107013	0.000116534416439168	0.0225184922868217
ADGRG5	230.087800103617	-0.813690277678091	0.284027453564692	0.00011972440580066	0.0229012229560312
ZDHHC20-IT1	12.220731032801	0.63435214350189	0.211959795699922	0.00012292908490578	0.0232221319753553
NUPR1	9.90593123634467	1.34372385766616	0.444259810877434	0.000125370255606443	0.0232221319753553
MUC12	18.9986815160895	-1.05934788806767	0.370399891177314	0.000125802454387487	0.0232221319753553
TRAJ32	22.8060484769055	-0.954759040932247	0.332763439770757	0.000126307207765834	0.0232221319753553
CALHM6	48.7612408380347	1.07343643340096	0.354697171991812	0.000128601230675327	0.0234165529355641
CERS6	201.927495611911	0.352559413158876	0.111273170040025	0.000130246142327217	0.0234902018785762
ZDBF2	52.1912970541294	-0.704517002710141	0.245318592532578	0.000135694266693594	0.0242419087582697
APOBEC3B	9.23928844541159	1.68981765756714	0.557719059498649	0.00013755704225048	0.0243450253186667
AC108210.1	9.264341285319	0.954461505010077	0.322561215893756	0.000139529478166885	0.0244654604448731
COMMD9	205.741300118219	0.390471472727534	0.125594436196621	0.00014233787421555	0.024728920403852
CNPY4	81.9867066080175	-0.407743930959606	0.13420093885076	0.00014507049296813	0.0249265476014306
APOL6	997.233710492666	0.560310527351007	0.185492603385441	0.000146107978230913	0.0249265476014306
KCTD12	1315.63478573058	0.583143685987758	0.19315511814501	0.000150060872267535	0.0251699635376454
GBP1	517.649533413636	1.01266908379233	0.339100129509238	0.000150193054853141	0.0251699635376454
IFI6	195.668548864265	0.951314646951202	0.320330643772904	0.000154787604742022	0.0255796012239357
DPYD-AS2	67.8072231235332	0.536471300971516	0.179251898658777	0.000155338973477985	0.0255796012239357
CCR2	595.511057079381	0.649043728126798	0.217637655506009	0.000158358847124157	0.0258520817930186
APOL1	128.944768757034	0.520651099948884	0.173926565531094	0.000161868527523932	0.0258689844184975
LRRK2	2189.72232422839	0.651606116052278	0.219186930761209	0.00016226905836789	0.0258689844184975
SLC1A7	9.31106861985746	-0.069775876828953	0.144743452174181	0.000165404721657635	0.0258689844184975
LINC02210	107.965031549874	-0.688277055256285	0.246553553827637	0.000170723417936722	0.0258689844184975
AC233723.2	12.9934624145188	0.652457883688439	0.223802174772652	0.000171246730549033	0.0258689844184975
MTCO3P11	46.3410517009902	0.724206791812917	0.247760946194693	0.000173402485813276	0.0258689844184975
CLDND2	60.8637660894233	-0.998809050122788	0.370498136324426	0.000174359104277982	0.0258689844184975
GBP1P1	16.7374346211727	1.57907802272603	0.535087064137564	0.000175344389238081	0.0258689844184975
ARHGAP42	18.6688527634253	-1.18527909292635	0.436810232516448	0.000176532373562806	0.0258689844184975
TRBJ1-5	27.8596541812621	-0.924669326875031	0.336287939108336	0.000176822423382811	0.0258689844184975
GBP4	484.458501352708	0.727630698915769	0.24822532689382	0.000178377255431937	0.0258689844184975
SLC6A16	95.2822687521357	-0.527288598424846	0.184428246574276	0.000178561898106427	0.0258689844184975
AC012349.1	36.5221077972299	0.612165146393141	0.209573244212867	0.00018169968166437	0.0258689844184975
TFEC	379.587592759677	0.736327693801693	0.251848227475583	0.000182345640742862	0.0258689844184975
PSMA4	251.017959484465	0.386216336297663	0.127230174587801	0.000185314311338358	0.0258689844184975
AL137139.2	22.5123875980067	-0.627803172296277	0.220257702359447	0.000185757918099238	0.0258689844184975
NAV2	15.966878453729	-1.0377979110817	0.381699345885611	0.000185815627971715	0.0258689844184975
TNFSF13B	288.001495680399	0.59087424958249	0.202539029781226	0.000185863204129461	0.0258689844184975
DPYD	1704.10245910275	0.415461506041888	0.133836765506436	0.000186461438285035	0.0258689844184975
IFI44	239.636908600336	0.94886916176808	0.326129394763205	0.000187231686728438	0.0258689844184975
ARHGEF34P	20.7248534909523	-1.02001938667257	0.376889678662629	0.00018814566513219	0.0258689844184975
MTCO1P11	85.4005705447262	0.673528614409909	0.231600095073523	0.00018863853607039	0.0258689844184975
AC092745.1	8.49441215443069	0.83911575609342	0.294605300794308	0.000189881651484985	0.0258689844184975
ZNF37BP	365.418686756687	-0.347514625355446	0.116304572916665	0.000197135534574516	0.026383418366164
NOL4L	640.090068530658	-0.348088246504061	0.116658587639387	0.000198990015312015	0.026383418366164
STX6	285.379918002632	0.266954005884467	0.0843621734074005	0.000199074413972831	0.026383418366164
MICB	125.955666922368	0.358194244895905	0.118237445740409	0.000199230544772744	0.026383418366164
WDR86-AS1	20.7364443862093	-1.16939783382579	0.44247515204452	0.000201801796042963	0.0263883931322905
SLAMF6	233.807241770009	-0.79069706598058	0.295325712791271	0.000204355763482043	0.0263883931322905
AC105074.1	17.9438577965518	-0.627457771781798	0.219898496162779	0.000204798433097829	0.0263883931322905
PATL2	308.296565553278	-0.672732267307436	0.247826656094243	0.000206971682282456	0.0263883931322905
AC087854.1	161.450035211417	-0.434789295678972	0.15136540963376	0.000207877916487304	0.0263883931322905
AC025031.5	27.4714446756754	-0.713463917428034	0.259906367797356	0.00020910413900381	0.0263883931322905
ADGRG2	32.1015560967013	0.511944744196412	0.17684159583402	0.000209668736744632	0.0263883931322905
FAM153A	93.1121249444369	-0.990664008040045	0.37861900565421	0.000210415977344662	0.0263883931322905
LLGL2	241.651278523241	-0.659726750691293	0.242902365579146	0.00021320883042067	0.02645177938198
ZNF790	55.1883218890703	-0.416979862171067	0.143411416324235	0.000213715068144	0.02645177938198
IL13RA1	320.460748016027	0.631670614857174	0.219472205017024	0.000221406714571798	0.0272258373626372
GBP2	916.805378429097	0.665309151292934	0.232067651858724	0.000225446436398862	0.0275437365553887
NPM1P25	9.45456011537146	-1.12516845778121	0.412985244762341	0.000232222628519792	0.0277081056397988
KLRG1	162.015443480636	-0.941769848498936	0.36447995378211	0.000232264032062147	0.0277081056397988
AL139286.3	21.7339042759496	0.484571325901208	0.169911227868191	0.000232320226711419	0.0277081056397988
HLA-DPA1	1785.91552653778	0.603999376923544	0.210309256851941	0.000232644494731373	0.0277081056397988
DDX60L	1039.37294932312	0.50105831977174	0.175530053846603	0.000238984144274378	0.0280793645089449
ANKFY1	961.127968258848	0.250565115654097	0.0798324559651992	0.00024019157790026	0.0280793645089449
AL031600.2	12.6373116612549	0.641827845703825	0.231575341905948	0.000242058014471314	0.0280793645089449
AL353807.5	66.3091558822903	0.466867506979588	0.162280287346393	0.000242149675612895	0.0280793645089449
LMNB1	279.109487197434	0.501727806723494	0.174851311273864	0.000244471735474221	0.0280793645089449
C1QTNF7-AS1	14.3479242036631	0.677363101285632	0.244414970349306	0.000244658348417167	0.0280793645089449
FUCA2	110.564885375555	0.372111083147723	0.126560692675328	0.000248430352995076	0.0281332174925249
MTND1P11	57.5006648029884	0.765237877696178	0.272954689360653	0.000249366048303225	0.0281332174925249
FGFR1OP	112.548230384972	-0.360358141906265	0.124210184572543	0.000250280011154497	0.0281332174925249
AJM1	101.778364751582	-0.678825789241901	0.256726270771483	0.00025152793333738	0.0281332174925249
CITED2	268.623267358337	0.328846814284535	0.109746782270347	0.000252555683251267	0.0281332174925249
SPIDR	635.798113122419	0.259651277654796	0.0840440829031778	0.000255969261507033	0.0283467245915713
PARP15	560.139060292131	-0.621000800087859	0.234680059039018	0.000261454348549713	0.0285708386456741
SYTL1	981.52412021416	-0.441818939236997	0.159000935130392	0.000261883582325019	0.0285708386456741
TRPA1	8.94398134418333	-1.22181729787547	0.468796052041199	0.000263072998439158	0.0285708386456741
KRT8P48	9.04824324610399	-1.31550720858803	0.507749207757506	0.000264027922215397	0.0285708386456741
IFIT2	154.491697575283	0.894089490161106	0.321303138884264	0.000269561456225416	0.0290038937303449
FIG4	235.945296514921	0.357410150482896	0.121884578467174	0.000272267846198623	0.0291295830704143
CDC25B	905.34668756233	-0.57736017747262	0.217501092907217	0.00027548222381301	0.0293079037772302
AC008507.1	14.6873083720038	-0.708179102196387	0.2624339435887	0.000288151468882527	0.030322165820322
DLGAP1-AS1	34.0675429197008	-0.742768184251575	0.283137611586413	0.000288247000387179	0.030322165820322
ANKRD20A5P	40.6059991680982	-0.772329853487625	0.297585518677721	0.000289819507497401	0.030322165820322
KIR3DX1	11.6878890075854	-0.0766320173189959	0.152865652282379	0.000292953777540527	0.0304319045336734
ZDHHC20	564.621190135506	0.402492639592453	0.140531455027836	0.000294082406382332	0.0304319045336734
GLB1L2	26.0544620645678	-0.0882008827915577	0.170084161325674	0.000300109408380121	0.0306175990810181
CHN2	226.002985210858	0.693718626814875	0.251783775978701	0.000301149978009552	0.0306175990810181
CACNA2D2	70.5810026774242	-0.813086783732442	0.320036739616234	0.000301154578276332	0.0306175990810181
SLC22A15	239.250843334545	0.512168858991814	0.18391239779865	0.000305448316443007	0.0306175990810181
AC025031.4	47.9251892869188	-0.640959706278117	0.245477575516646	0.000306219280635269	0.0306175990810181
CRISPLD2	302.70233917236	0.74474470374345	0.271278704962799	0.000306354274769344	0.0306175990810181
VMP1	2059.1504027364	0.640608466798127	0.231680995781234	0.000308193414006243	0.0306175990810181
SERPING1	53.702933112565	1.37207457718023	0.497433942952272	0.000308811396972829	0.0306175990810181
C4orf50	24.6593526892895	-1.188612988083	0.487499163594107	0.00031241665482135	0.0308137197518328
CASP1	714.731354335116	0.501572906620253	0.17978102375735	0.000314735946590185	0.030881630158437
TATDN3	86.5164438479463	0.41020808757406	0.145284059748661	0.000317004653666756	0.0309439027138524
UBE2L6	339.882237068032	0.549366254192882	0.199069748321536	0.000322503635209695	0.0312564550928927
RIC1	700.993079110037	0.32542049023486	0.111128398209036	0.000323507693837829	0.0312564550928927
HERC5	113.517050776139	0.627778306472722	0.229968210450503	0.000325930930116272	0.0313307310843241
AC005332.4	91.6271973374629	-0.490689226983901	0.183650902068271	0.000328082205469148	0.0313782460857034
AC004494.1	94.7710010644753	-0.69383628206064	0.273283470943614	0.000329854097220073	0.0313891811007866
C5	61.6848041767881	0.494173783734677	0.179506120645091	0.000337490535393266	0.0318927526704442
MX1	601.253276493463	0.844877970565111	0.312472255589125	0.000341005681166348	0.0318927526704442
ACVR1B	240.095856666081	0.358671855805508	0.125567633267426	0.000342078051021395	0.0318927526704442
AC008676.3	60.3883560277997	-0.521605448408807	0.197396794189086	0.000343244546978132	0.0318927526704442
HORMAD1	54.1396900371303	0.812254960587502	0.302002203124648	0.000343566644387739	0.0318927526704442
RNA5SP39	12.4533161812837	0.725353709870252	0.272571002931232	0.000346369999262357	0.0319961398830793
STAT2	1948.39904443265	0.530027504951222	0.191470301970543	0.000350604675161127	0.0321851681987322
VAMP5	98.0691281307957	0.673168361458485	0.249765813204978	0.000351815483822018	0.0321851681987322
PTGDR	161.16684900109	-0.924930692815966	0.382372983388044	0.000353905613598203	0.0322167588846865
ST6GALNAC6	62.4959538657222	-0.702365468854886	0.280619047743109	0.000356562741035358	0.0322167588846865
INSL6	72.47686725014	0.651586926516983	0.242480513463472	0.000360200357160618	0.0322167588846865
SLC25A42	151.193321027902	-0.631881571317031	0.249877125107856	0.000361374607356892	0.0322167588846865
ALDH1A1	105.005575962213	0.844361998714792	0.315234356581677	0.000361478491120028	0.0322167588846865
N4BP2L1	294.930864867423	0.304499943151107	0.104667510295297	0.000362368360481503	0.0322167588846865
GIMAP8	719.237308883133	0.43800169388585	0.158352441171927	0.000367744688699162	0.0325419680836263
CCR6	16.2450982835477	-1.07612777069276	0.445879993101213	0.00037449015160468	0.0329847441904085
IGHV3-74	9.27379171474854	-0.0612545607917324	0.135477179024861	0.000380992386691919	0.033292583478876
AF131215.5	60.2297857618186	-0.562508475217852	0.219548636323663	0.000381501326235206	0.033292583478876
NT5C2	419.032218988634	0.309542513723087	0.107420017942818	0.000385809551722942	0.0335141077109053
IDH1	145.47474069862	0.415362632350399	0.150760111970645	0.000389110671290168	0.0336465241197348
VAT1	151.804440110023	0.26305759034592	0.0892668825082166	0.000392727989683663	0.0338049542756342
SAMD9L	760.846505348648	0.60683849518693	0.226296937033523	0.000397058418925939	0.0340230555619933
GZMM	75.741587184714	-0.722067499190072	0.293610858516964	0.000400643400158174	0.0341756039134925
RASA3-IT1	129.61884646088	-0.462433789092174	0.177266726420056	0.000404254266618089	0.0343289822733038
AL355076.2	12.9518732724048	-1.11276791637063	0.457083813820799	0.000406856310540126	0.0343957051459748
AL009179.1	9.74172423485484	-0.876705145950805	0.347541914849283	0.000411463220317562	0.0346044173136627
ZNF503	22.0069459095027	0.701657616900202	0.268512374880576	0.000412979791566128	0.0346044173136627
KRT8P33	85.9906172938165	-0.364785394377777	0.133742002441896	0.000417345148033951	0.0348161456754138
ANXA6	1086.83230537672	-0.340799470056552	0.124567612546918	0.000420367249082206	0.0348343953689267
ZNF665	19.2034349646727	-0.769411847871086	0.310343124994136	0.000421242886385605	0.0348343953689267
H2BP2	17.9417827329828	1.25341677085925	0.478491808364619	0.000426451352518923	0.0351117794028297
AC005154.4	24.8221001777895	0.426359324650009	0.159606601923116	0.000433990109996988	0.0355662180158463
GUSBP2	36.8737742101006	-0.606573031777273	0.242854274024137	0.000435727020102252	0.0355662180158463
OAS2	703.554404660853	0.532769463398221	0.200476601399459	0.000441248257609636	0.0357490816655504
RIMKLB	99.823353338769	0.319845725654867	0.114214202418671	0.000441742890095516	0.0357490816655504
WDFY1	193.849936696934	0.436697629893282	0.162189548973779	0.000445789455865115	0.0359230422370965
WARS1	1595.86647812824	0.863741412082953	0.331027415120351	0.000448368509354141	0.035952489175294
PDP1	281.609171503903	0.380668546683714	0.138912029384037	0.000449951942469488	0.035952489175294
SNX27	837.035362988662	0.392470434200771	0.144381184240408	0.000452070243509804	0.035969975635904
AC114878.1	28.0599053592223	0.528427621004275	0.203805055701281	0.000463023055986485	0.0363667436798566
PRKAG2	677.281913375374	0.289703090992309	0.101400930189748	0.000463462918398961	0.0363667436798566
C2	22.304753920805	0.679674448180509	0.264668245570752	0.000464655671711567	0.0363667436798566
PLCXD2	89.806235091695	-0.582322272129	0.236774572420483	0.000465941367024699	0.0363667436798566
IRF2BP2	642.080226261918	0.317108926053727	0.113241538691567	0.000469740919450211	0.0363667436798566
CHN2-AS1	91.7842968330077	0.688968411285862	0.266150921737157	0.000470441881518432	0.0363667436798566
AL135818.1	23.0232866708939	-0.755230695684669	0.311398263614205	0.000470499667400584	0.0363667436798566
ACYP2	75.1242291377464	-0.312291417155084	0.112733022409937	0.00047406190968707	0.0364452896120523
GPX7	47.1206969786518	-0.61497359729332	0.250899586878326	0.000477103020644798	0.0364452896120523
AC087763.2	8.7047538443024	-1.00114681278078	0.41490945392702	0.000478223190120327	0.0364452896120523
SOX10	30.2470505164347	-0.509560181307697	0.198309818660519	0.000480190802408718	0.0364452896120523
ADAR	2534.51372324346	0.271371207037688	0.0945697646413673	0.000481138638803035	0.0364452896120523
LINC02068	10.2700691546883	1.1363818646467	0.447860967587285	0.000486202793904551	0.0365132202957557
HSF5	17.7506031962766	-0.797274935756795	0.331838483478313	0.000487760259921442	0.0365132202957557
LINC02035	157.125118421917	0.351015584225904	0.128016159958712	0.000489225649596747	0.0365132202957557
IDNK	54.9686487951051	-0.36401637670728	0.135587156529614	0.000490488223828705	0.0365132202957557
CENPV	42.6040415023361	-0.484412295557359	0.190434373295369	0.000493660742021177	0.0365132202957557
GLCCI1	195.749051108742	-0.516443268406155	0.208416402697312	0.000495049488485587	0.0365132202957557
ITPRIPL1	29.4277398126266	-0.875553832795211	0.375120559492658	0.000496018689380203	0.0365132202957557
AC011450.1	27.8812956984598	-0.492774442048803	0.19206987930571	0.000497460571173098	0.0365132202957557
AL354696.2	10.6328037308869	-0.747860280570639	0.299278904101619	0.000514996776619627	0.0376544168295208
CARNS1	207.288925444361	-0.611866277619795	0.256256968242259	0.000523330926519982	0.0380832224888269
LINC00243	42.3920798286002	-0.647410386407579	0.270765456196007	0.000526989416902647	0.0380832224888269
SFXN2	101.84240607982	-0.521985027420493	0.212567560036652	0.000528111947268062	0.0380832224888269
SLC30A1	272.541321226228	0.383391962854629	0.142874663186007	0.000528905714451152	0.0380832224888269
HECTD2	14.2425721047867	-0.759029021175249	0.316094857387474	0.000538138707291211	0.038601260227173
SCART1	171.584690505822	-0.656389113992702	0.281976320669573	0.000541291993034374	0.0386809300833658
SNX33	101.450564335857	0.409283816385011	0.155186808806935	0.00055030435121772	0.0391400300679558
AL157871.3	49.9418194867122	0.937582951227404	0.373207356592776	0.000551850241756571	0.0391400300679558
PLEKHF1	67.0998299902613	-0.840199877815187	0.370467380047131	0.000556885212468895	0.0391549611353864
GOLGA8VP	10.5203755716524	-0.855945519084439	0.357575645533934	0.000558013328515368	0.0391549611353864
SLC31A1	173.972762923863	0.464416062035476	0.179053832754903	0.000560045880940378	0.0391549611353864
SLC6A12	62.7027282157157	0.801296656917271	0.319365440798619	0.000562085477437681	0.0391549611353864
FBXO10	28.3312511052061	-0.545523366682823	0.221872246092779	0.000562435120861376	0.0391549611353864
YPEL1	71.5208142695583	-0.664687551415287	0.284053751540375	0.000566298690537732	0.0391549611353864
PARP14	2717.21716471346	0.521094868228915	0.201382677713643	0.00056653426366879	0.0391549611353864
SLC25A4	30.0047537905447	-0.589942510437917	0.24625405897659	0.000580000300922767	0.0398465942983574
TMEM165	674.568766376063	0.263258164516397	0.0930878155574556	0.000581472133836935	0.0398465942983574
BLM	48.9932625558787	-0.461884165763207	0.184937257691541	0.000582854022318477	0.0398465942983574
FAAHP1	48.5567052028217	-0.830133468441185	0.368805833931376	0.00058627676783335	0.0399364142174826
ALDH2	310.430317067389	0.520068533402711	0.204148956330827	0.000595624779486651	0.040004022378442
CLEC4D	80.5755315046207	0.784583319943401	0.315191667776995	0.000595865505382205	0.040004022378442
LAX1	92.84616159909	-0.662204258149828	0.289679310912377	0.000603704697373234	0.040004022378442
DUOX1	138.560170550721	-0.424422931206169	0.1699518964255	0.000605102941720771	0.040004022378442
HLA-DPB1	1420.39203754583	0.437955480537145	0.169031249509151	0.000608195447900705	0.040004022378442
AL365475.1	44.9562394229019	-1.00044681660576	0.462004322705808	0.000610136350913696	0.040004022378442
AL031005.1	26.6924060415832	-0.474145295060299	0.189314054108691	0.000610928628486791	0.040004022378442
AC243960.7	23.6631953104429	-0.690433974725805	0.294538219246448	0.000611744492869236	0.040004022378442
TRBJ1-2	9.23250633981005	-0.957258389348744	0.409751479599057	0.000611896018482172	0.040004022378442
AC137561.1	18.5673076452694	-0.513566819546217	0.206331388470068	0.000614399647561295	0.040004022378442
KRT1	82.089080369934	-0.0240754945835842	0.112616927091686	0.000615172048984867	0.040004022378442
NAT1	18.9672440665183	0.507083434127627	0.203409632853509	0.000615699682995026	0.040004022378442
CYFIP2	1682.18055480494	-0.390401155568629	0.155326492392266	0.00061888277112699	0.040004022378442
GFRA2	32.8412488268346	0.852955125871717	0.34614680244128	0.000620321994870385	0.040004022378442
EVA1C	108.061361363971	-0.617458991632782	0.268609159913208	0.000623245642269545	0.040004022378442
MTCO2P11	43.1639833211031	0.697208783707818	0.282632978521783	0.000623837990288678	0.040004022378442
WDR49	69.6201629042969	0.762772254359236	0.308809874964432	0.000624936383013695	0.040004022378442
SSPN	10.1231408361786	-0.111029257112633	0.218093796094296	0.000625293902097419	0.040004022378442
MTUS1	23.1547943089207	-0.0788626662781617	0.155257089161981	0.000632144094997441	0.0402332563901701
AC092745.2	9.41278317140857	0.872592852864387	0.360508473544698	0.000635597842326873	0.0402332563901701
IFITM3	401.271078624899	0.852285841138337	0.345506027817832	0.000638733839792379	0.0402332563901701
GPD1L	124.776811686753	-0.275155583657967	0.100724438649618	0.000641578868005332	0.0402332563901701
AC092329.4	91.2123629197675	-0.460394256161453	0.188549290781527	0.000642526035455252	0.0402332563901701
TJP2	49.8251921477197	0.528779989390614	0.211643854240075	0.000644654441426793	0.0402332563901701
PLD1	125.548078937617	0.446032777706184	0.175124340246602	0.000651165745580302	0.0402332563901701
DHX57	243.435702731871	0.311108002004081	0.115417225166907	0.000651818140125031	0.0402332563901701
LIG1	220.085726080405	-0.43092680221676	0.175988674060291	0.000651943302592544	0.0402332563901701
MARVELD1	110.537414100556	0.53671410516691	0.214626462637233	0.000652361276321958	0.0402332563901701
CARD6	126.700673739022	0.401425800060066	0.155496864267534	0.000652635772486976	0.0402332563901701
PRSS2	12.0438485266113	-0.891714380363877	0.390604757163579	0.000654372021343	0.0402332563901701
ASPHD2	66.5456245354993	0.483519584057236	0.192536954411767	0.000660244327609718	0.0404629347312143
MMP25-AS1	250.925856935926	-0.505614153951673	0.214072025188551	0.000666581473844679	0.0405751871831261
ANKRD36BP2	62.7099672575694	-0.0960422187228766	0.183034649319592	0.000668302071609767	0.0405751871831261
ZNF599	23.8687207095487	-0.565180954618344	0.236548272592323	0.000668503902473219	0.0405751871831261
SCARB2	540.359611096611	0.428803730112746	0.168012884133743	0.00067707342147913	0.0409640235864226
LINC00649	298.687308382179	-0.662796066201198	0.296638076653607	0.00068436777482921	0.041163805706918
AC098935.1	58.7916267882863	-0.868678713831265	0.40134725093162	0.0006847229655003	0.041163805706918
ZNF507	190.208851514132	-0.554087648888788	0.23977641389327	0.000692464320414508	0.0414974583407897
LINC00937	272.47003905499	0.629847483518641	0.257199668497102	0.000702131190306685	0.0419440326524848
AC021188.1	14.5052347761323	-0.958246496212072	0.436883793296089	0.000706902393835073	0.0420962598492288
AC022182.1	23.2148885252422	-0.784998233315737	0.353819551246731	0.000711024198019904	0.042162241504276
C2CD4D	15.8389319653276	-0.950062090105948	0.434187293152196	0.000712463287815826	0.042162241504276
CLEC2D	1038.11766034824	-0.435534771150601	0.178867101003932	0.000719439555336471	0.0421812762870822
PCSK7	1438.39270615302	-0.27726595168133	0.104294525735906	0.000719991899390347	0.0421812762870822
IGLV2-14	38.9168748191307	-0.109004388309687	0.211873579192011	0.000720881223248447	0.0421812762870822
TRAFD1	396.961673158807	0.329557748885942	0.124955192697454	0.000721694751915015	0.0421812762870822
ZCCHC18	17.6314543585729	-0.747278994049648	0.332214141270065	0.000727140890895421	0.0421883555462904
ANXA2R	66.562445032633	-0.372129665073762	0.148160679879521	0.000727683527628515	0.0421883555462904
SMARCD3	276.544118935569	0.477808404889335	0.19183703164907	0.000729778937840102	0.0421883555462904
STAC3	72.8523272074098	0.447730884689177	0.179537700445062	0.000732380274641685	0.0421883555462904
AC026495.1	11.5213719893528	-0.120023393124566	0.244935426995495	0.000733546756352688	0.0421883555462904
PLSCR1	306.099554157443	0.626903429002867	0.257721980860344	0.000735899219209759	0.0421883555462904
AC048380.2	19.1583161504473	0.592890215365971	0.247111321529942	0.000737410660918947	0.0421883555462904
PPT2	17.610702354157	-0.63428976392864	0.274814279079226	0.000745690544985148	0.0425335597903125
TBC1D25	157.091936338578	-0.276949293173235	0.103934857809041	0.000757797884804343	0.0429675715920374
FBXO6	73.744250711573	0.470349204272897	0.190900694897259	0.000757837509201062	0.0429675715920374
SLC25A38	135.60043904965	-0.425649147547684	0.177267667456	0.000760620908277455	0.0429919197925304
NHSL1	66.8777980501263	0.513799643479376	0.210680337009365	0.000765004705459297	0.0429919197925304
ZNF853	18.8705508968354	-0.685350028586466	0.304694824711164	0.000768971761400021	0.0429919197925304
HEATR9	31.5955861474811	-0.871528681218792	0.40946009360565	0.000769480847402286	0.0429919197925304
GSTM2	62.1293646936861	-0.632966323348812	0.283443496046874	0.000769618250497323	0.0429919197925304
OAS3	979.077431546567	0.710297987354021	0.295668791574546	0.000774314867430884	0.0430859925379298
CAPN12	27.7230516999378	-0.615007526025916	0.269420983896157	0.000775852746234042	0.0430859925379298
MS4A6A	1304.50852440389	0.566565000668474	0.233003607451025	0.000783905367092091	0.0433048737618904
GFI1	125.433469016394	-0.851405426877687	0.409844532371833	0.00078494860651405	0.0433048737618904
AC009133.3	70.8439595663349	-0.480440648737981	0.205526049767225	0.000786654516242821	0.0433048737618904
AC005486.1	8.96963559581121	0.665587128388612	0.285296988669314	0.00079130699594819	0.0434335808884154
HNRNPA1P34	39.1811284462723	-0.915237128129023	0.44142231321188	0.000793579711009755	0.0434335808884154
BTG1P1	57.8216998549359	-0.879111439552258	0.430171074522403	0.000796065184169843	0.043444053004681
KLHDC4	704.69718722731	-0.38248232989512	0.157819917964578	0.000809114783375653	0.0440293294620251
LINC00342	336.695629453727	-0.466008596593357	0.201557503140552	0.000816376356116735	0.044210958833718
AGAP2	377.629946907217	-0.431673323033046	0.183554002680753	0.000817121803443063	0.044210958833718
SOX13	50.6398189491711	-0.889092733867487	0.430908047201697	0.000824934128703957	0.0445064888754041
CARD11	709.292438118205	-0.548474069909087	0.244125319466868	0.00083118956604657	0.0446817192565382
ZFYVE28	250.813833356086	-0.548991412198654	0.246985883732508	0.00083290103488187	0.0446817192565382
TMEM144	169.552228782675	0.639467721790195	0.269528227951404	0.000839519762541572	0.0449095642464682
C1orf162	465.968593947575	0.414728203647873	0.167421572911695	0.000844285469132288	0.0449384234434833
DTX3	61.0163276232943	-0.581732381766982	0.262736429080673	0.000846549735401569	0.0449384234434833
AC096667.1	61.646429121915	0.564043568118666	0.237050763975955	0.000849289882639574	0.0449384234434833
AC010768.2	22.8046126056401	-0.483847620538966	0.204946721197927	0.00085040375889989	0.0449384234434833
AL096840.1	9.08336619265306	0.713271274770845	0.312438646178964	0.000854152672061792	0.0449384234434833
ALDH8A1	14.5207317366926	0.784751197821799	0.34062235570164	0.000859371645741816	0.0449384234434833
ADPRH	93.1304457455732	0.429363407079794	0.175695278422221	0.000865904460006796	0.0449384234434833
SNORD62A	8.30498928146555	-0.705965875318192	0.302981903493714	0.000867022806295132	0.0449384234434833
PPP2R2B	59.8839282195405	-0.868881191729932	0.429655216808882	0.000868352745253727	0.0449384234434833
FRMPD3	31.7492086148691	-0.888544513438271	0.433336614871369	0.0008697946398378	0.0449384234434833
AC106037.3	26.0885074416856	0.411882967391565	0.169535049359964	0.000870157616885591	0.0449384234434833
AC055822.1	14.5873319864572	-0.688971517597253	0.308849036230458	0.000875978597835713	0.0449384234434833
LPCAT4	154.686970222117	-0.316948159736984	0.126138013352511	0.000876016612873821	0.0449384234434833
AC092490.1	125.831805835903	-0.023280571749685	0.112345062302719	0.000878488193762353	0.0449384234434833
EVL	2759.27250829491	-0.376976374992428	0.162291604776021	0.000879030129937812	0.0449384234434833
STARD9	214.491505988612	-0.49578826145732	0.220480896453331	0.0008804373416984	0.0449384234434833
SESTD1	420.854004652567	0.328287463966425	0.128020251634803	0.000880743093196863	0.0449384234434833
SPTLC2	806.450049188316	0.405631338842887	0.164100017893573	0.000882774120556359	0.0449384234434833
DNAJC13	767.347046325606	0.296387939159918	0.113237973902485	0.000888982815705465	0.0449472803927794
IFI35	173.390506126411	0.451870438509385	0.186401177410003	0.000889038263270944	0.0449472803927794
LINC00861	754.086704651486	-0.617085971797229	0.289767519184592	0.000890068656455208	0.0449472803927794
ITPRIPL2	248.464723730538	0.461193560334533	0.190566140651374	0.000893122764872302	0.0449815579744329
ZAP70	1329.53846476061	-0.597080327891085	0.280333036665568	0.000902492365205961	0.0452177588385136
LINC00612	175.906987777683	-0.807676864944977	0.407897824030595	0.000902588205151722	0.0452177588385136
SLC16A1-AS1	105.760391313268	-0.299813405464332	0.117566232034539	0.000909208190162596	0.0453996133992247
PRRG4	50.6996606832626	0.588305616455866	0.251751909113475	0.000911012995284649	0.0453996133992247
AL390774.2	41.5322086628729	0.46712414091697	0.196421571721653	0.000920251179613403	0.0455455131510761
CYP11B1	8.1912720770676	-0.078495402068158	0.154397706614252	0.000921876530347915	0.0455455131510761
IKZF3	1034.82812037017	-0.627146009999267	0.296762947236962	0.000922575691538961	0.0455455131510761
DENND2B	15.6371727641608	-0.499070530863351	0.211769328252516	0.000923561126367071	0.0455455131510761
LPAR6	342.797994242413	0.364146012238401	0.145975000237625	0.000926267268595023	0.0455603201698285
SEPTIN1	406.576167839713	-0.514890878211228	0.236025861998676	0.000940319501880731	0.046131684992527
C19orf54	93.7935873224932	0.331066760388613	0.131405585347827	0.000949082823867488	0.0464196591155341
PZP	634.939990134514	-0.888878983975502	0.457328419779113	0.000951091922523485	0.0464196591155341
PDSS1P1	69.23507538344	0.606547009819104	0.261789117757465	0.00095859949817525	0.0465495865514381
SDHAP3	90.6544270389156	-0.469683437645105	0.208437614607584	0.000960084065713147	0.0465495865514381
AC016571.1	59.8540810305553	-0.428798819290531	0.184827901583481	0.00096112839106576	0.0465495865514381
TCN2	70.4269095948406	0.645316904730061	0.280288410762723	0.000967290233790935	0.0466954608370099
TRIM22	1681.58696586856	0.299247701972448	0.116148917839957	0.000969969220341705	0.0466954608370099
TMEM156	72.2306321411681	-0.679723276101349	0.329785358831	0.00097153781326408	0.0466954608370099
IGKJ5	10.2432782126501	-0.0998740319716173	0.189904047054862	0.000987306755009786	0.0473332354927097
TOMM20P2	74.7217622918212	-0.577477509371893	0.270987477341064	0.000989875041369682	0.0473365243899436
AC009951.5	205.997372778438	0.481655270367717	0.204248769187524	0.000998992130536539	0.0476100422100138
NCF1B	335.18347833881	0.607094004962295	0.262522614037822	0.00100062294975896	0.0476100422100138
ARHGEF5	26.6671192816863	-0.745376828846463	0.362665735271289	0.00100781736671091	0.0478005776183375
ZNF43	159.805528540523	-0.293087845399193	0.116964157230369	0.00101315867957865	0.0478005776183375
CCDC149	152.972681955634	0.523524539871333	0.224674065793115	0.00101516529727309	0.0478005776183375
NMI	153.609576878112	0.368649991643123	0.15037832121189	0.00102079239768533	0.0478005776183375
C5orf63	45.5673465100691	-0.540345653958442	0.248701227725807	0.0010214001867542	0.0478005776183375
MEI1	118.21251002395	-0.437862202769313	0.194183369875744	0.00102446282713334	0.0478005776183375
LINC00426	113.659293585642	-0.701929261041142	0.347501827710288	0.00102449113060505	0.0478005776183375
RASAL3	1047.46024150806	-0.379298879983564	0.163375025866323	0.00102713977298462	0.0478005776183375
FKBP9	40.9149344974641	0.440005834462116	0.187237182846242	0.00102734514921389	0.0478005776183375
IL15RA	107.210618839753	0.410639868892952	0.171976000341584	0.00103917909492936	0.0481177767976315
NANOGP4	78.9693527788139	0.624926557392826	0.273939565868249	0.00103924437398908	0.0481177767976315
NRIP1	304.738215680608	0.355242637852582	0.144413445404404	0.00105225038874555	0.0485702666842361
NLRC3	844.245919424583	-0.58633451558683	0.282710856684203	0.00105414688742784	0.0485702666842361
CASTOR3	186.698030295644	-0.491582625478737	0.226649901400059	0.00106360710582161	0.0487878840079227
GOLGA2P5	108.183377812143	-0.586600788796152	0.281738110472717	0.00106450466058002	0.0487878840079227
IFI44L	429.207267739007	1.11322953931364	0.491983302472508	0.00106797733058755	0.0487878840079227
DOCK8	4625.14121306509	0.230113449570396	0.0843148034121995	0.00106917525813423	0.0487878840079227
C19orf84	23.3594793500715	-0.957607480244958	0.49535793216094	0.0010724420338235	0.0488193144098933
LILRB4	222.472710957445	0.505393955601943	0.218575103510676	0.00107622839428919	0.0488523880541553
CD46	970.338832351392	0.203606615888557	0.0734890332018338	0.00107970532529027	0.0488523880541553
AC055811.3	8.40138633022928	0.622373519410266	0.285892952294851	0.00108090777814285	0.0488523880541553
AF131215.4	34.9074877085087	-0.542293899368292	0.251246682820937	0.0010907562116086	0.0490207725545225
MYO5C	18.0289358614304	-0.585735960019932	0.270479162634242	0.00109235926924791	0.0490207725545225
EXOC3L1	13.3516393061577	0.813598638713404	0.371266155088068	0.00109239932502553	0.0490207725545225
MACC1	12.356854605583	-0.762018458154177	0.367065877224478	0.00109701078849049	0.0490764539587079
AC100763.1	27.006336388098	0.491996423638883	0.21619392107312	0.00109882328132714	0.0490764539587079
ATF7IP2	177.722296867708	-0.359941823616676	0.153938524459041	0.00110514507457179	0.0492426641815672
FCGR1A	103.3622541123	0.921924132019588	0.413705409948993	0.00112002518001551	0.0495499090177616
CASP4	477.337121320334	0.359948398651928	0.148705653921838	0.00112375524134414	0.0495499090177616
AC078785.1	15.062735794269	-0.62262466476421	0.292769491463381	0.00112458108589095	0.0495499090177616
AL034550.2	52.7190203308397	-0.474777229230257	0.213995326508259	0.00112507315107278	0.0495499090177616
IL16	986.264006960858	-0.220452630187085	0.0826418640745728	0.00112512334993069	0.0495499090177616
CHST10	9.33181489228488	-0.763212799970877	0.357289020419277	0.00112836469468148	0.0495773601465967
EPB41L3	512.179535946292	0.527311081118928	0.231000865585043	0.0011349260398651	0.0497502185576976
TLR10	82.6324190756558	-0.696000557989986	0.355526858895651	0.00115161641470488	0.0502869847612627
ENTPD1-AS1	267.078847497856	0.329337293545331	0.134186782896232	0.00115248198692444	0.0502869847612627
SIGLEC1	651.986415571043	1.18385730223472	0.531628549190493	0.00116530794912541	0.0504870518459454
DLG3	41.4657630504592	-0.656880448154027	0.32757468446549	0.00116624071359845	0.0504870518459454
IL2RG	127.174454888959	-0.401329649664839	0.17865808369754	0.00117113655158212	0.0504870518459454
PCNT	935.87472469805	-0.229319130751839	0.0879406599284456	0.00117185623350979	0.0504870518459454
TRAJ5	21.8322867717209	-0.67767260161642	0.331575130697386	0.00117571022507868	0.0504870518459454
MSR1	84.1637090080656	0.872868756970452	0.395780819464171	0.00117574680942424	0.0504870518459454
NPC2	286.53421770008	0.477447640350126	0.210131790369444	0.00117706279623509	0.0504870518459454
PYHIN1	211.531835953723	-0.748869764161557	0.392827780531808	0.00117839557036003	0.0504870518459454
TTC39B	278.034093647115	-0.394142255051767	0.175926839046549	0.00118606880081649	0.0507010945396432
ZNF528	99.3414629447224	-0.346651545885077	0.148199989064874	0.0011907761549151	0.0507876757784397
GIPR	44.8455985059099	-0.549691899304727	0.260437235102225	0.00119455527437056	0.0508343668106859
AC119044.1	35.7153160693879	-0.594383742038868	0.2895044295001	0.00120592788998781	0.050922006472881
SOX4	126.392273180435	0.426928508598184	0.184545888104378	0.00120695224181155	0.050922006472881
LINC01176	90.1245215420696	0.301824674407416	0.122048634221792	0.00121061334029706	0.050922006472881
PLA2G4A	78.1970705678227	0.555221719618072	0.249122706808078	0.00121072894517862	0.050922006472881
NCF1	771.513168684629	0.618134616828783	0.278140763449406	0.00121214621229352	0.050922006472881
ZNF781	9.91537407737159	-0.888934578607277	0.435677684819241	0.00121431265939482	0.050922006472881
RNF207	63.1425397104163	-0.64008476695944	0.322144114380267	0.00121707464575733	0.050922006472881
C1QTNF3	18.9166644728812	-0.520592884391157	0.239545120583095	0.00121812689085996	0.050922006472881
E2F3P1	88.5415177511907	-0.572660018893554	0.282367939961764	0.00122440010471105	0.0510715083324078
AC024560.2	8.66155989009137	-0.817811939593968	0.394334641116521	0.00122731392889186	0.0510805359811543
VCAN-AS1	163.693897666631	0.589620249008392	0.26579960726458	0.00123803652338756	0.0514138106214699
LTBP4	356.04369432415	-0.497151795082985	0.239070194517876	0.00124460715568512	0.0515735792280288
OTULINL	347.381839968007	0.3863524744065	0.164856839099603	0.00124955936002805	0.0516657327529504
ISG15	114.526767766998	0.715346249972804	0.328033355192756	0.00125415001655261	0.0517425683299711
ZNF626	30.5188342992089	-0.594954235552937	0.291524553440858	0.00126108481209842	0.0518121340806633
COA3	38.7260645164993	0.343524479483787	0.145158650958173	0.00126139719714271	0.0518121340806633
TRBJ1-4	19.0039591190278	-0.782098200779181	0.402365406875125	0.00126404424910316	0.0518121340806633
ADAM22	53.977233991286	-0.538837378746564	0.257985279369581	0.00127836551734725	0.0522859779740928
HLA-DMA	687.983633221702	0.424342182309185	0.184843023917029	0.00128131442911707	0.0522936451383405
ENTPD1	600.498949166086	0.403650938701829	0.174446073853215	0.00128424065282803	0.0523003553604395
SLC49A4	173.92803250476	0.345255789015792	0.14503107933198	0.00129519731010927	0.0526333722350627
SERP1	525.868606510468	0.237191022944156	0.0909899968544467	0.00129983377814898	0.0527086772094372
BST1	200.064284885731	0.516408993151487	0.232427980316335	0.0013142853455475	0.0528283933313124
AL034550.1	29.736849599359	-0.520873804394615	0.247914859318775	0.0013170449103742	0.0528283933313124
SHISA5	628.509060558169	0.271373549621371	0.107869115887021	0.00131753734788946	0.0528283933313124
PHLDB2	53.9773866110747	-0.692459336618712	0.366260608703771	0.00131853120992875	0.0528283933313124
RNASE2	32.9815070465928	0.719820529499562	0.33559820537372	0.00131990336901209	0.0528283933313124
BMPR2	323.355198461259	0.214899056638611	0.0808105081273135	0.00132200054724643	0.0528283933313124
AIM2	66.2604383069562	0.528864429040381	0.24071661109572	0.00132621824602854	0.0528283933313124
NFATC2	600.64861517074	-0.498098369721231	0.243796240809557	0.00133158879599438	0.0528283933313124
AC012066.2	11.0497115695162	0.739823656415275	0.351631160225102	0.00133277077858412	0.0528283933313124
HSPA6	159.10369251315	0.578178509743286	0.26414858435734	0.00133597483189259	0.0528283933313124
CFB	14.3658453126924	0.540718494160678	0.253337457176391	0.00133950365917251	0.0528283933313124
TBC1D2B	752.06178356258	0.200992936134369	0.0743371407717636	0.00134058800793302	0.0528283933313124
DYNC1LI2	539.105103479381	0.191860557031628	0.0702747198835948	0.00134154511595842	0.0528283933313124
MMAB	46.1325931670148	-0.402213755318298	0.1822991759198	0.00134401931854858	0.0528283933313124
PLCH2	287.063761200738	-0.461252757522935	0.220815431866964	0.00134554424096328	0.0528283933313124
SDCCAG8	256.504305425883	0.26477691851401	0.10497555537701	0.00134742113212356	0.0528283933313124
KIAA1958	93.0495389624444	0.395616106784387	0.172520919145567	0.00135204044583179	0.0528999791791665
AC012443.2	25.8625103941207	0.547494973728454	0.253465331643364	0.0013661964395715	0.0533436329405473
LATS2	248.952237518927	0.37850920849252	0.163410306386468	0.00137014747269158	0.053387824465762
CD3D	117.437961551043	-0.559832148190715	0.282923278836996	0.00137621081379524	0.0534435460791466
SNX1	1024.2171278486	0.156941320393293	0.0554820378040253	0.00137722186653765	0.0534435460791466
MSRA	110.669878726235	0.248541026369338	0.0977065100480476	0.00138166255105776	0.0535062243954619
FAM186A	9.71069993071577	-0.665669196607214	0.31751188163135	0.0013919142245961	0.0537244987741277
DMWD	173.535316072887	-0.383499670139379	0.174497398090432	0.00139607441253041	0.0537244987741277
TRIM26	394.835746716846	0.21254368899962	0.0797658385222552	0.00139659463743507	0.0537244987741277
LINC00476	71.4036887668734	-0.396402037744788	0.18102933487484	0.00139864698186856	0.0537244987741277
PRKD2	695.324552795325	-0.334125439425177	0.147772882925803	0.00140205269529998	0.0537283075633941
MIR4802	12.0426711638975	0.58586853807755	0.277540516287465	0.00140442056523631	0.0537283075633941
ABCA2	876.703862806246	-0.514411263773281	0.256525563216051	0.00141779055148416	0.0538708440407698
AHCYL1	321.642422452229	0.213131444272162	0.0806648536686133	0.00141785052748868	0.0538708440407698
BHLHE41	13.7410383544184	-0.0875003276100799	0.166745142449909	0.00141839600481244	0.0538708440407698
DIP2C	81.5038799240821	-0.58393349907132	0.301226663828478	0.00142294136440663	0.0538708440407698
GCNT1	182.043928393693	0.366179179376544	0.158614830437042	0.00142451064358535	0.0538708440407698
TRAJ18	18.1498546567271	-0.647944459405185	0.329713985036217	0.00142521481039371	0.0538708440407698
IFIT1	77.2918315822532	0.736273655267577	0.348371897536517	0.00143441291204637	0.0541105125805223
TRAF1	537.224409371483	-0.438018877885918	0.20718682608575	0.00144618341958023	0.0544460743868605
MAPK13	204.328364094154	-0.412450858944571	0.19473124782289	0.00145834157862684	0.0547543447886567
TBC1D27P	47.1393563854621	-0.0847291597698125	0.162542006083942	0.00146015441296254	0.0547543447886567
SCN8A	12.6389194159645	-0.804633638071656	0.428461252300292	0.00146374549024302	0.0547805303334624
ANTXRLP1	101.605790346356	-0.598505613063723	0.314451615192131	0.00146908251706849	0.0548536992308602
ITPR3	763.50623454103	-0.50173031313282	0.252639667234215	0.00147149385907361	0.0548536992308602
COL4A3	43.9003262076976	-0.716426232461228	0.389382857290546	0.0014792427301658	0.0550015093096517
AL136038.6	24.0513895695138	-0.493306076843666	0.236301834885317	0.00148126787494969	0.0550015093096517
LINC00943	42.2367366463179	-0.104750963198131	0.199026863083863	0.00148503035398185	0.0550333068754487
CLECL1	25.6147025399678	-0.570573375709469	0.28747716092062	0.00149358667493356	0.0552422868422203
RPGRIP1L	17.7563409991822	-0.608209805690787	0.308027708529023	0.00149778678371828	0.0552896458543333
AC015911.3	103.652875615744	-0.579893040741157	0.304292878150814	0.0015078352235093	0.055455540128596
HADHB	370.981923198062	0.242687350490072	0.0957485462832495	0.001508137675779	0.055455540128596
AC116552.1	25.9331623100497	-0.710219666665853	0.38171571753437	0.00151451465503967	0.0554823662153906
A2M	922.102118093866	-0.795986052219281	0.467403181431305	0.00151472690148159	0.0554823662153906
IGHV1-18	18.2207269008248	-0.0822943882494431	0.158876416824893	0.00152586977659535	0.0557826176822128
NUDT19P5	15.2950790818051	0.728033350461572	0.354882142710226	0.00153089031532023	0.0558583235090928
AL392086.3	11.2427693943966	-0.0542251335057477	0.128893797922797	0.00155058530161812	0.0563829169091875
KLF12	491.402126831134	-0.495846409630832	0.252337044431788	0.0015512224591903	0.0563829169091875
AC242842.1	70.8162246902523	-0.492082332615575	0.246487057445332	0.00155730155706133	0.0564836148144672
ALOX5AP	59.6291042935177	-0.387015037367406	0.17910724044157	0.00155995831166322	0.0564836148144672
DPYD-AS1	80.9862545581392	0.417845042219914	0.189781781319089	0.0015707910319588	0.0566754091703123
FGL2	2004.55266839414	0.634709852127044	0.301065967019881	0.00157124094705676	0.0566754091703123
AC092745.5	15.0147213076559	0.560095888981325	0.270560336291704	0.00157592180818439	0.0567361811437029
AL390195.2	11.01654313201	-0.601802866104104	0.296519454356755	0.00158258595120757	0.0568679889146445
TAP2	370.810116496538	0.325881520459223	0.139695639576211	0.00158696140680797	0.0569172124256107
PHGR1	8.64880665923308	-0.689515570242878	0.343303454644145	0.0015974456672746	0.0570392461388964
TSEN54	152.98942824356	-0.466844212061269	0.235074283371453	0.00159983886662668	0.0570392461388964
SNTA1	22.0282285596136	-0.536860325934445	0.268159248821039	0.00160229711680327	0.0570392461388964
ESPN	70.4765233592891	-0.0618285940606073	0.135400837308137	0.00160241215323931	0.0570392461388964
AL035701.1	9.17096708259665	-0.0853752704960224	0.16336210804635	0.0016130212392668	0.057081130509524
IFNG-AS1	49.2300088967131	-0.664970116452822	0.368452994181209	0.00161331883600254	0.057081130509524
SEMA4C	203.350362692555	-0.463790943011994	0.232545113991874	0.00161562035568071	0.057081130509524
SRGAP2	807.867357419888	0.324806200414555	0.139585117878638	0.00161796043731789	0.057081130509524
MFGE8	97.6988476612767	-0.589802329800997	0.322829952246088	0.00161997226068364	0.057081130509524
LARP1	1465.30904801092	0.207777078572368	0.0793730816645626	0.00162167440535058	0.057081130509524
SUV39H1	48.91142895589	-0.420270808619695	0.201074927712993	0.00162619127406327	0.0571204306816547
PRRT3	73.0224175182996	-0.375009839118836	0.175238282674469	0.00163082978395612	0.0571204306816547
PRLR	44.3256103294766	0.57267917384154	0.275330552230512	0.00163183994290411	0.0571204306816547
SLC39A14	25.18225745792	-0.485524987861918	0.241166007999176	0.00163513240325002	0.0571300780818184
CAPN14	8.62261477298569	-0.80495153052108	0.423295752038477	0.00164128135634957	0.0571465664103359
JAG1	65.4742577241473	0.414005734027498	0.189661353524539	0.00164368414359211	0.0571465664103359
ARSB	202.468018549983	0.365404266227344	0.162269882188954	0.00164465747972926	0.0571465664103359
ZNF30	19.9408966758455	-0.560000780642696	0.283353242587451	0.00165431290655259	0.0573764867183809
SKAP1	264.472266006891	-0.52161440178458	0.273423135266749	0.00165733422585174	0.0573764867183809
RNF114	385.78312145206	0.20932177829395	0.0807966683548674	0.001677481557195	0.0576698029699641
ECHDC2	284.08172429665	-0.432790732921487	0.214474262645188	0.00168014905371092	0.0576698029699641
GASK1B	383.832921808653	0.557788780472362	0.267150145838581	0.00169079211276608	0.0576698029699641
SHF	22.1913018169791	-0.467222971309326	0.225148434735898	0.00169127489204229	0.0576698029699641
KLF5	12.0126254788815	-0.784483801499794	0.441991391632089	0.00169399206726625	0.0576698029699641
AC079915.1	13.0713874928015	0.491190071384603	0.241258843053298	0.00169577422536288	0.0576698029699641
TRPV4	15.8377241651884	0.626437663369817	0.3111011657436	0.00169672749286489	0.0576698029699641
TRPS1	718.369974853715	0.349105651223104	0.153715866259713	0.00169724850065015	0.0576698029699641
PDGFD	21.8416535458947	-0.833822799470052	0.490336507098002	0.00170039468899079	0.0576698029699641
B4GALT3	202.124791291356	-0.273889730323768	0.117274947435826	0.00170327396312039	0.0576698029699641
FBLN2	24.6080157638791	-0.665659215661794	0.360348019017805	0.00170341137148046	0.0576698029699641
RNU6-595P	25.5802734626861	0.474150406565448	0.226991075327551	0.00170555268941974	0.0576698029699641
TRAF5	385.073516312972	-0.489935501530277	0.259089411455559	0.00170665784784908	0.0576698029699641
MSH2	98.1630344067614	-0.358075892575783	0.166920470445594	0.00170844164683687	0.0576698029699641
MARCKS	573.871926200888	0.481747307436025	0.227051374091118	0.00171385699804184	0.0577496618717406
AC012150.1	13.4805139623796	0.537913098567877	0.266724328418859	0.00171797906064183	0.0577857361836133
FCGR2A	827.429906889827	0.517997156485749	0.246026526812109	0.00172497894773554	0.0579183091015389
FGD4	582.19860705272	0.433379833324899	0.201348892145214	0.00174466229843877	0.0582856991390944
CERS4	179.503385217557	-0.416822730688797	0.202055807905504	0.00174576219043574	0.0582856991390944
ITSN1	170.9347062254	0.419512257247998	0.193994320264112	0.00174790780013898	0.0582856991390944
SEMA3C	59.8537242004861	0.545615692884448	0.264254291350412	0.0017511997985709	0.0582856991390944
IMMP1L	38.5949124076264	-0.4775579937544	0.24245907920537	0.00175175371606387	0.0582856991390944
SCN3B	11.1309862738742	0.48275474014291	0.238169666331815	0.00175548049863169	0.0582856991390944
AL133477.2	8.53870661899594	-0.674548539498477	0.340821116270953	0.00175746602991091	0.0582856991390944
NCSTN	511.641099283132	0.265795023237901	0.110034899597774	0.00176238158627921	0.0583173664385367
TRAJ45	11.6325891014416	-0.749955281014281	0.416075181502882	0.00176734572257944	0.0583173664385367
RPL10P19	23.6271245788159	-0.669657188927682	0.37491554763823	0.00177238782845903	0.0583173664385367
OAS1	496.992879267815	0.506235397632303	0.241507000835474	0.00178304424738097	0.0583173664385367
NETO2	37.0313067215666	0.462364839945188	0.220044182093256	0.00178463254655913	0.0583173664385367
MTND6P5	29.7311398590402	0.632898775050491	0.315274106827318	0.00178643976551662	0.0583173664385367
B3GAT1	91.4900343709884	-0.058360116918275	0.132240077891988	0.00178645091040206	0.0583173664385367
ITM2A	89.3244890862071	-0.508206092175594	0.267579128725077	0.00178755731486439	0.0583173664385367
FCGR1CP	34.3216664511857	1.01302711524511	0.505654271312448	0.00178813739527379	0.0583173664385367
RBMS2	164.611424829915	0.356578887786257	0.160315675437332	0.00179334412486339	0.0583173664385367
COL8A2	47.6277102158825	0.444759636107806	0.211284711765092	0.00179935265677362	0.0583173664385367
AC090627.1	109.275152516395	-0.567140707209479	0.307278337164929	0.00180388349690968	0.0583173664385367
AC019227.1	19.4012903368606	-0.404064307045776	0.188544213886966	0.00180438782211122	0.0583173664385367
CERT1	652.188883068105	0.268161697246648	0.111594398142564	0.00180636106211286	0.0583173664385367
AL133230.2	114.054496735004	-0.240600295580587	0.0987239068558662	0.00180771662489784	0.0583173664385367
IFIH1	288.752475583493	0.362909937846054	0.16353896737652	0.00180931566026663	0.0583173664385367
GVQW3	60.3749824071216	-0.401815206755574	0.194516053987685	0.00181335315631104	0.0583173664385367
TRAJ7	26.8224362334199	-0.593808805367026	0.320736700545064	0.0018138527133283	0.0583173664385367
FAM198B-AS1	129.673449584378	0.590941970691846	0.290260967936555	0.00181887047400699	0.0583795765530007
WDR54	30.6886320840872	-0.480559098780252	0.244473529750843	0.00182459382178183	0.0584641847767894
BAIAP2L2	15.2056077274039	-0.696421433572422	0.383057430609058	0.00183982778473408	0.058730958203486
SENP5	463.455648593778	0.12177580572911	0.0423531629923569	0.00184158315109753	0.058730958203486
IGLV1-47	12.1667143474606	-0.0579075276382775	0.131824636086578	0.00184222364539635	0.058730958203486
TRBC1	310.257863490179	-0.526867740368854	0.287535548921492	0.00185013475857701	0.0588840368456685
OR7E7P	23.6300108219156	-0.434074749494793	0.211628154223667	0.00185772083663382	0.0589375434498543
RUFY3	457.43030011701	0.279243163194485	0.118252574975334	0.0018580405259314	0.0589375434498543
ZNF831	549.054496602365	-0.571932287654641	0.321718261876531	0.00186641915837293	0.0589376048769599
AC002128.2	8.32287005345719	-0.795505781861778	0.428658262957152	0.0018668350344466	0.0589376048769599
OFD1	383.237761809378	-0.326255114170751	0.149172549186814	0.0018673793592531	0.0589376048769599
SRGAP2B	128.18999680821	0.372428320356798	0.170998692215086	0.00187744212208236	0.0591566080962957
KYNU	562.432366204706	0.459175191947703	0.219620896565006	0.00190215232800183	0.059787542360203
KCTD3	44.4555760407611	0.37234411936609	0.172650948011606	0.00190378032651436	0.059787542360203
MSC-AS1	31.1892068845102	-0.680310530297975	0.400867659068581	0.00190698860462145	0.0597891443803252
FAM120A	1298.14116479202	0.192417806358287	0.0738567420578306	0.00191562328810112	0.0598075262946159
AL590617.2	19.2734539825942	0.575781246576827	0.290697752578226	0.00191614623647232	0.0598075262946159
TGFBR3	238.500154845678	-0.700291471078139	0.433446626198048	0.00192350936111953	0.0598075262946159
RNF213-AS1	503.767726187524	0.359321376290122	0.163546898698673	0.00192427851918493	0.0598075262946159
AP000553.9	14.5083576549281	-0.681626611005311	0.379618149410933	0.00192601791086042	0.0598075262946159
AP002358.1	9.72953576722752	-0.830237942879954	0.456213872277073	0.00192652431957098	0.0598075262946159
TPT1P12	35.596576062738	-0.807589210850737	0.512048223709761	0.00192979677281648	0.059811066263217
OCRL	103.057841281918	0.334181347654798	0.150382238415403	0.00193716387016156	0.059941294459558
TNFRSF13B	27.4639088141626	-0.0832822145738976	0.160036527738277	0.00194062309769916	0.0599503745532284
NBR1	672.286261536892	0.196097137282054	0.0746938294741673	0.00194648338985608	0.0600334787519619
ITGB7	363.907731652051	-0.379382483385935	0.186962552386671	0.00195055076914948	0.0600611055534694
SERPINI2	14.7399906950815	0.868586789465252	0.450640600746307	0.00195680493099857	0.0601551760108236
C17orf100	18.3299706907541	-0.591026413541507	0.325225061980758	0.00196162961594246	0.0601551760108236
KCNQ5-AS1	9.76260362214237	-0.78319905720405	0.449792837992525	0.00196313559564287	0.0601551760108236
CCDC88C	2509.10970220631	-0.230760819603632	0.0946993548490478	0.00196768103043971	0.0601970527842274
RN7SL587P	23.9824542980856	0.383014619311505	0.183512917424057	0.00197881892869999	0.0604401516980512
SMCR8	764.775780395932	0.212330673861366	0.0842480897791009	0.00199333061462456	0.0606108602279558
RORC	42.0931714244519	-0.136649214241084	0.301271649328044	0.00199862847118293	0.0606108602279558
C21orf59-TCP10L	65.4945214513654	-0.650796423095754	0.389838922285804	0.00200254575657104	0.0606108602279558
AL359962.3	127.373178171364	-0.565903869870985	0.325309363647233	0.00200402719506864	0.0606108602279558
TMUB2	276.339604763146	0.214933393353927	0.0856149900853962	0.00200514321837077	0.0606108602279558
HERC2	848.422474324935	-0.221221766968307	0.0899827008759715	0.00201074231996404	0.0606108602279558
SEMA4F	76.8560923618251	-0.482336305829915	0.258710048162547	0.00201227270404662	0.0606108602279558
AC098935.2	31.7696247902328	-0.727910391758855	0.448248368485847	0.00201476293584352	0.0606108602279558
GRAMD1B	312.045460687614	0.331352264440212	0.149603201188237	0.00201618911030279	0.0606108602279558
REEP4	227.96767560394	0.311154736177722	0.137645663673132	0.00201641452941924	0.0606108602279558
FOXO3B	64.4778083809341	-0.671110935832927	0.409780853796743	0.00202780098633166	0.0608565250050122
AF131215.2	39.4686607306101	-0.460135884149003	0.240407352811388	0.00203123489240006	0.0608631252490188
AC103858.1	25.8975746729004	-0.411869639858341	0.201113317713562	0.00203469849426466	0.0608705930266823
AL357093.2	81.1193615008937	0.255728349572867	0.108154867191016	0.00204527827044915	0.0609567667817567
P2RX7	370.704283347896	0.456549827233399	0.22221363572834	0.00205186453283245	0.0609567667817567
SBF2	567.834275991755	0.317587987649401	0.141762832477518	0.00205398523247858	0.0609567667817567
RBM28	344.975752317039	-0.184370638517205	0.0712850457795693	0.00205615148441647	0.0609567667817567
LBH	504.107291562145	-0.559848400495381	0.326084777252714	0.00205767787502904	0.0609567667817567
AC079142.1	12.9013692550931	-0.548993779618439	0.288685407692378	0.00205984566416994	0.0609567667817567
AC008691.1	10.2522960639333	-0.791269179383488	0.458938127309259	0.00206274914071769	0.0609567667817567
DCAF7	694.566957568615	0.182000076862375	0.0696912268396007	0.00206333038533591	0.0609567667817567
ENPP2	11.1235327889881	0.665599281872172	0.353681645013094	0.0020685045901439	0.0610144414697118
FMNL2	155.269962383543	0.539095826258939	0.270534081246647	0.00207966109621212	0.0611551564745463
TMC8	2641.50255861834	-0.399776244742329	0.203583234878459	0.00207973389499962	0.0611551564745463
C8G	10.0654778705745	-0.734963480183855	0.414735662331753	0.00208582304175513	0.0612391177390961
CD1D	409.957595088144	0.432089289063885	0.208237907614822	0.00210005452397939	0.0615615054498417
PARL	57.5167686218866	0.295940929296161	0.131496220872551	0.0021102790183071	0.0617656163364475
PRDX3	152.6883964006	0.28589404193383	0.124504847768696	0.00211683196792523	0.0618618008898148
AC138207.4	90.5104215800871	0.431321420928005	0.210584658260264	0.00212532100769762	0.0619891761369205
WNT1	19.6484339258597	-0.767574161605018	0.473794643557955	0.00213022719187789	0.0619891761369205
AC087286.1	61.0034601120766	0.37189101910566	0.17637469879155	0.0021341175153575	0.0619891761369205
HLA-DMB	825.22485218442	0.42406086735011	0.205095145171237	0.00213428435556171	0.0619891761369205
SLFN12L	183.809675134227	-0.562127437864344	0.323674913398245	0.00213875994081125	0.0620240382835263
VAMP8	219.068085774726	0.278332939265423	0.121012964325296	0.00214484723757913	0.0620755957850071
MTF1	397.515972793935	0.298873829062032	0.132317211643824	0.00214709379728466	0.0620755957850071
CTSF	36.5816430144481	-0.532385896506722	0.294128855379512	0.00215697894159728	0.0622478721287154
ATP8B4	273.355834955584	0.409246566279268	0.19717068878952	0.00215962676181898	0.0622478721287154
PDP2	46.15043028949	-0.406213635798614	0.206394888407086	0.00216528720495091	0.0623161759880781
CDHR2	42.2374535006255	-0.368531131641786	0.179492269499785	0.00216966255389557	0.062347344132201
TET1	37.5628439554341	-0.467545732835091	0.250829522599904	0.00217713087114144	0.0623497209013213
PLBD1-AS1	30.3865166358636	0.512406118438497	0.261566624781582	0.00217921633045914	0.0623497209013213
MGAM	83.5569699570635	-0.0656201413739089	0.138819103005254	0.00217962270880682	0.0623497209013213
MCM7	364.897792598399	-0.211940256714112	0.0862617226125182	0.00218391525563828	0.0623782853635325
STARD13-AS	10.746398700176	0.555852343608186	0.294046349414479	0.00221233159840211	0.0630947642755132
CLUAP1	93.107637856658	-0.429384049302316	0.228841872188883	0.00222843668249576	0.0633680349675518
IGHV3-11	8.96480569627136	-0.0793607204107848	0.15446592960077	0.00223282494060093	0.0633680349675518
EXOC6B	138.744166532735	-0.217379376252983	0.0891985321195202	0.00223719292136166	0.0633680349675518
STAT3	1209.06106194505	0.231191686734994	0.0950734945516883	0.00223942255651246	0.0633680349675518
IGSF6	479.334711256836	0.419806801139847	0.205139665568103	0.00224734234851995	0.0633680349675518
HLA-DRA	3501.09084042432	0.435693173104731	0.214345717741802	0.00224954664236637	0.0633680349675518
DDX12P	73.0541688132826	-0.413770351535238	0.219684244267858	0.00225522652675168	0.0633680349675518
AL023882.1	46.0118228689553	-0.350145911321482	0.169969740986952	0.00225787997378507	0.0633680349675518
ZNF438	136.383301555086	0.397782197839613	0.192807031413975	0.00225895869658751	0.0633680349675518
ACTR3C	51.3786319624455	-0.394863555479102	0.202265680996308	0.00226021342127565	0.0633680349675518
SETBP1	320.116428118707	-0.293265455173251	0.13530371762511	0.00226034860848484	0.0633680349675518
AC010300.1	22.9054467376906	-0.634379584925788	0.381491953094383	0.00226838954128689	0.0633680349675518
C20orf194	352.524180705083	0.269199425665818	0.116804134262935	0.00227262144162043	0.0633680349675518
SLAMF1	127.559774977245	-0.537288689032679	0.317470818345272	0.00227379765959618	0.0633680349675518
PPM1D	151.125455022119	0.262458626086508	0.113361624442804	0.00227459941164015	0.0633680349675518
RIC3	88.1652826206753	-0.57865527003792	0.35208916200348	0.00227754392304606	0.0633680349675518
GLIPR2	582.301435549483	0.348759543874511	0.16315394715423	0.00228063038169427	0.0633680349675518
SECTM1	582.522236805966	0.581782254878993	0.301862423261043	0.00228448672895764	0.0633680349675518
METAP1D	32.0152478857598	-0.438460662461586	0.231108769382361	0.00228549231044188	0.0633680349675518
MYOM2	25.0735591320263	-0.058154306084561	0.133203204996058	0.00230822413800777	0.0639047375752238
HABP4	67.3962974372819	-0.46448422377266	0.258073999316077	0.00231174637276766	0.063908819067301
NPRL2	143.262840276406	-0.259880425270962	0.115288230687896	0.00231576201921042	0.0639265092679121
OSER1-DT	46.8063246930924	-0.439963688225269	0.234341192759969	0.0023214542673842	0.0639825124824891
MPZL2	36.2798334600988	0.611641165336814	0.323760241125832	0.00232454816433187	0.0639825124824891
AC006946.1	42.9936115692018	0.373631160259956	0.181163222583963	0.00233302548191375	0.0640618621241951
SPDYE3	86.7263115566462	-0.34873162098214	0.172561551671095	0.0023376188520535	0.0640618621241951
MRPL16	99.1415094287499	0.207263427944577	0.0838709811332962	0.0023404769422244	0.0640618621241951
TATDN2P2	189.133995273961	-0.426914529875661	0.231849661939687	0.0023428821898375	0.0640618621241951
HNRNPMP1	22.9479861494537	-0.414020808871148	0.208747701195659	0.00234474198056882	0.0640618621241951
MIR4482	10.6368587671542	-0.0603441118060733	0.133827657260984	0.00234772837905642	0.0640618621241951
AC004381.3	18.8718076453213	0.488653326762757	0.259163267305735	0.0023545441601525	0.0641553996558388
FKBP15	1363.86919457689	0.347353353728297	0.163874579674206	0.00236566682195214	0.064365851447281
GOLGA6L9	21.8296889929724	-0.60617716971201	0.368425789747345	0.00239092251968654	0.0648942640165306
AC022916.2	47.8746335956565	-0.442522437483486	0.240635340030666	0.00239194150517708	0.0648942640165306
APOL3	796.816029230388	0.307753768287603	0.141099969913631	0.00240003407354937	0.065020665594856
MAP3K20-AS1	17.0130069532767	0.441389001082109	0.229211902050029	0.0024073688646532	0.0650634340877243
RNF138	184.740422515147	0.252087605941848	0.108796101544209	0.00240848430561835	0.0650634340877243
CLUHP3	211.826792019255	-0.573523434108828	0.360138675727169	0.00241816742592535	0.0652319608899549
AUTS2	268.54279889995	-0.482336055170249	0.294419674365035	0.00242304385021494	0.0652435767521463
SMG1P4	35.2217592917855	1.0082836993759	0.548902898792094	0.00242548862193119	0.0652435767521463
MTCO2P2	19.1208515486063	0.572434942428041	0.307760303274887	0.00243660136325121	0.065350758876149
DHRS9	42.6841576518204	0.740905743316178	0.402837051395063	0.00244011619599757	0.065350758876149
CEP126	30.5969337530811	-0.570815338529382	0.337468280269058	0.00244221733274079	0.065350758876149
VCAN	12611.976399352	0.505651388659349	0.257166803808837	0.00244327703882946	0.065350758876149
AL359220.1	57.7982048847684	-0.54541406259736	0.33139277330081	0.00244782892320427	0.0653801640602527
AC004540.2	34.2293416467675	0.442589719380028	0.227249207366975	0.00245749163068562	0.0655458014229488
EVC2	15.7857687635207	-0.552435485083118	0.318871831032494	0.00247382996743543	0.0658812558404696
AL160272.1	53.2329930143501	0.513005070046216	0.269465864674429	0.00247947094644405	0.0658812558404696
SLC41A1	101.030291124441	-0.421128911396624	0.230736946299491	0.00248050564578628	0.0658812558404696
A2M-AS1	217.206029129951	-0.694670634946571	0.492382470385704	0.00249228761565818	0.0661014713973655
MIR151B	36.9809752106089	-0.457847559565603	0.254899335825413	0.00250628181640038	0.0663056375024283
AC079781.5	84.4707981576108	-0.427159763166158	0.2353962313963	0.00250698824796634	0.0663056375024283
TRAJ4	24.1011095973519	-0.603257288558216	0.372338555961317	0.00251110054379994	0.0663217726610035
LYVE1	13.2921840047829	-0.776018822860592	0.495792254159085	0.00252996951906331	0.066608339351346
AC093157.1	94.4745143937939	-0.47278092367569	0.274215227475313	0.0025300935725706	0.066608339351346
AC015911.7	122.828639042752	-0.484564964738327	0.285385257127071	0.00253250273712674	0.066608339351346
RN7SL684P	8.42080733369078	-0.641730840140718	0.366841628026273	0.00254451053082449	0.066755671595701
RBFA	59.9753269150927	-0.285618765944125	0.131559324931657	0.00254515471785901	0.066755671595701
ZNF827	148.395571979641	-0.49004114850217	0.295358875259809	0.00256055055369492	0.0670665917500979
U62317.4	12.3284568330987	0.948934135122156	0.533689843660306	0.00257286207234449	0.0671127467930924
AC098679.6	20.8661851733033	0.642996261695842	0.355718851741812	0.00257446827382145	0.0671127467930924
PSTPIP2	432.395101871131	0.4307350724953	0.219180005328134	0.00257573062102332	0.0671127467930924
CPEB3	153.161188449718	0.251358726621906	0.109769276543659	0.00257966325446061	0.0671127467930924
MARCHF1	991.928083780556	0.343939876334505	0.16442152255794	0.00258003272246772	0.0671127467930924
NUB1	359.6801199543	0.194558673175625	0.0784488423700211	0.00258721020707091	0.0672071326355306
AL137779.1	49.2043965239699	-0.440279454492861	0.245344682703715	0.00259549246982445	0.0673299190425558
LINC002481	31.6036087180625	-0.627716290533572	0.407815818758339	0.00261447919422202	0.067729675103943
PWWP2A	315.452288858202	0.138201573688995	0.0513578695655948	0.00262200885383717	0.0678319421654568
RORA	724.858066397965	-0.537176355144715	0.341451550145012	0.00262876312538668	0.0679138980974729
CREB5	527.838515116568	0.529492121142707	0.281684446522166	0.00263739446307152	0.0680440585111518
ASTN2	18.464016602168	-0.522094046043767	0.302910216623457	0.00264504788333782	0.068085208679325
LINC01127	38.4356800955086	0.606003726078898	0.332392039421113	0.00264618015461706	0.068085208679325
AC073349.2	25.8571123658932	-0.512163918429403	0.310548138606049	0.00265527334955297	0.0681818938865392
IGKV1-5	26.4986438811411	-0.0802740522078806	0.155434519756928	0.0026572327655358	0.0681818938865392
BST2	258.216009967594	0.375812575262424	0.185984150707227	0.00266348546054681	0.0681818938865392
CATSPER2	77.2735606949045	-0.372325979746571	0.197406270510404	0.00266433973047679	0.0681818938865392
TBX21	201.083787421633	-0.689601807754395	0.509537900548862	0.00266805166836753	0.0681847428392387
CDHR1	14.3319094147268	-0.628121858455379	0.384624361351416	0.00268783437062442	0.0685977351435507
AC009093.2	135.82126104962	0.382649723662793	0.191465950562632	0.00270192382852956	0.0688508483725089
LINC01252	13.5977131403548	-0.630205365189175	0.389703842692266	0.00270502356176515	0.0688508483725089
ASGR2	222.630869218725	0.558304251385231	0.303757910770199	0.00272208254607876	0.0691920498994543
RRN3P1	160.16916473131	-0.296039024275741	0.142783122177343	0.00272826031844928	0.0692561201748983
TRIM69	138.245257780015	0.401387671905086	0.204069798643348	0.00274109017714863	0.0693892545162429
LPAL2	34.1076040720027	-0.55858774311977	0.352583004227393	0.00274434148381423	0.0693892545162429
AC019205.1	34.5486405291626	-0.518433987446531	0.31637885511828	0.00274449763070528	0.0693892545162429
NUDT10	12.1709565121893	-0.736574992922208	0.493923563079906	0.0027682257995431	0.069895855954597
BICDL1	158.975480327995	-0.421093053513878	0.242274072056778	0.00277298721864787	0.0699228481485148
HELLS	81.3543997775357	-0.456886388998401	0.269688165459189	0.00277674960788824	0.0699246108039621
TAFA2	113.31394880884	0.353777198282286	0.175105632864381	0.00279572266073812	0.0703088977774207
ENAM	18.8417070597604	-0.0845563904748432	0.161077151638607	0.00280859214562973	0.0704762643290881
AC110285.2	72.6147369146623	0.478173058194895	0.256325967079026	0.00280982096258444	0.0704762643290881
ELP1	300.955367543246	-0.204651479835279	0.0859031716508675	0.00281694995838705	0.0705528629951693
KCNMA1	57.5102444354841	1.06245830511115	0.601783526265336	0.00282072138656635	0.0705528629951693
Z84485.1	14.1147725936113	-0.599978340071972	0.372636499305172	0.00282654514103056	0.0705528629951693
CXorf38	365.765223129924	0.203479881217785	0.0842869930125327	0.00283685426849563	0.0705528629951693
MAP4K1	460.153351470464	-0.302724966813404	0.151731404020437	0.0028382200360835	0.0705528629951693
MTND4P14	40.7454515844026	0.583212643497556	0.326858318408412	0.00283908992241767	0.0705528629951693
BNIP3P11	21.9887802091556	-0.534822967036201	0.32876054840291	0.00284102163785755	0.0705528629951693
NARS1	355.984837490281	0.221505807649893	0.0942148089078088	0.00284268017454265	0.0705528629951693
AC140125.3	19.4778329313379	-0.703263378412483	0.499275828164989	0.00284879064289406	0.0706119743514198
AC020659.1	56.7366953393448	-0.588015387245831	0.397525014819005	0.00285570316676619	0.0706907854497404
SPG21	367.621401616354	0.221594864477652	0.0943464904460893	0.00286607040098731	0.0708547978896824
RNF135	249.914255898786	0.386693223405004	0.197329205820008	0.00289916921589288	0.0715796185676187
IL1RN	84.6038658487171	0.483379247056184	0.262642374203824	0.0029041208322818	0.0716085106782818
MYOF	747.607140891641	0.571103913881539	0.316928954990036	0.00291226621177476	0.0717159756207785
CCNJP2	20.7034637865306	0.476937741550759	0.263934867203181	0.00292387238732188	0.0719082745437849
ZNFX1	1024.26092685901	0.204877514840815	0.0853599801580405	0.00292899986599311	0.0719409474219345
C1orf220	39.6949336054418	-0.156733967979826	0.415078931384727	0.00293382096455138	0.0719660202146495
ZNF346-IT1	19.4210965931367	-0.399067183511113	0.211208905357623	0.0029438940503794	0.0721196916326453
SNHG12	117.179182348485	-0.313135263190145	0.157105843414245	0.00295598511727751	0.0723223387156126
SLC36A4	169.072955051973	0.327617619443437	0.160287750648356	0.002962748183771	0.0723350145962352
SLC25A23	33.6554346486195	-0.536959007102493	0.349045536555684	0.00296414275369269	0.0723350145962352
MAGEE1	27.175586578194	-0.536342273721427	0.337010805222978	0.0029736822994704	0.0724060809647068
AC055748.1	50.0460601879744	-0.532475905909249	0.347298587167659	0.00297470195862818	0.0724060809647068
TRAJ23	17.9318498437574	-0.559349326501842	0.353676944286801	0.00298967947640383	0.072677227528446
AGFG2	172.489944438285	-0.451062119242577	0.263811648700832	0.00299412910111675	0.0726920804972409
MTHFD2	169.706888778709	0.322839758796704	0.157623462634333	0.00300928939356475	0.0729665982662429
RPL23AP11	19.060669943778	0.390851077513519	0.209299643353441	0.00301488930922427	0.0730088987836062
ZDHHC11	25.7609878138496	-0.472407716183687	0.283087998352383	0.00302425507984039	0.073142169153177
GK	204.24421485088	0.476987965524589	0.259529109216286	0.00302834322202329	0.0731476219329784
AC069209.2	10.4408894693835	0.513640202257131	0.300796680313289	0.00303355825423655	0.0731802454273601
AC010175.1	10.3132453660446	-0.0877294786373688	0.165645273039391	0.00303802453511208	0.0731947463376811
IGHV4-4	13.4945871577066	-0.0438181582907777	0.121506631594657	0.00304557486506046	0.0732834195929479
ZNF737	135.397012107192	-0.445883615511678	0.272256720744974	0.0030515622869482	0.0733343084110889
SEMA7A	39.8670079983317	-0.432087923754228	0.250527764297346	0.00305693021869981	0.0733701996850677
AL391839.1	21.6618617052532	-0.418938136133383	0.233474473234631	0.00306304585378087	0.0734239232063902
EIF4A1P8	14.2232136107804	0.44064583070466	0.24693951251717	0.00307823082967473	0.073536289266598
OASL	63.3779867019918	0.612801203660438	0.354022035803779	0.00307826433706235	0.073536289266598
NDUFB5	103.66092150692	0.220123841292698	0.0952301439703374	0.00307938308012949	0.073536289266598
RCSD1	1564.68471079412	0.178167582547452	0.0718087286224131	0.00309991479325049	0.0738223672524044
AC087286.2	41.7026865875156	0.316442883233231	0.157230292844947	0.00310011314172666	0.0738223672524044
APAF1	788.524112391042	0.281048863097743	0.131536599716462	0.00310305773527559	0.0738223672524044
RNPEP	345.527536041932	0.341615486438136	0.171094693377734	0.00312108342076387	0.074157831447921
ZNF594	98.0442747818735	-0.319021616468786	0.163950203248591	0.00312499073218783	0.074157831447921
FZD2	64.6617251708332	0.468609451801613	0.259319797406769	0.00313231008478602	0.0742384932110048
GCH1	394.690487261262	0.421390844622022	0.225335920331279	0.0031396418989795	0.074295427610195
TMBIM6	1474.76704167526	0.193538672749273	0.080168007988701	0.00314255888027492	0.074295427610195
ERLIN2	163.225434281354	0.209280831760478	0.0892434558205657	0.0031519541508395	0.0743856211173035
AL121935.2	21.1649729486526	-0.115239693096624	0.219997654548255	0.00315423001305353	0.0743856211173035
ANAPC13	50.657621477183	0.313375300163114	0.15502751714984	0.00316315706197688	0.0745033647794232
OR2A1	22.6523178090599	-0.620047492759224	0.441355503919464	0.00317118264593465	0.0745393303817698
TRAJ12	26.9531050494809	-0.551610893461151	0.369948465724099	0.00317255638631813	0.0745393303817698
RNF213	12943.6919461877	0.289613665132494	0.135348656845134	0.0031790474563044	0.0745992833705532
LPGAT1	588.573559901903	0.306820706001951	0.148719415092409	0.00319209457586189	0.074788207363741
GMFG	504.035288489925	0.190016700349687	0.0782202979387484	0.00320029968474893	0.074788207363741
MARS2	56.60590125702	-0.324790605795026	0.167887728660034	0.00320233268984369	0.074788207363741
RNF217	114.551621254382	0.422773179220793	0.228341765063408	0.00320289571589977	0.074788207363741
DDX60	327.174909823321	0.389141427405142	0.205305288171016	0.00322271023301005	0.0751374115113729
KIF21A	59.0054758034313	-0.5880104187785	0.437380417403774	0.00322578632089276	0.0751374115113729
PTCD2	83.6386314089734	-0.20944329243776	0.0899508550742703	0.00323458324931169	0.0751859778848226
AC006369.1	33.7640680227914	-0.635710625990725	0.488056959593212	0.00323935372206994	0.0751859778848226
LAMA2	12.2327308283252	-0.549994877394163	0.345091592112637	0.00324333960862564	0.0751859778848226
AC069549.1	28.3803014366081	0.478062271585038	0.271692520482006	0.00324375264993928	0.0751859778848226
SPATA5	132.804082434819	-0.282697581297432	0.139150009473667	0.00326283486341908	0.07551175317066
SLC7A7	888.495160864872	0.39370327835894	0.208105329637998	0.00326578263963514	0.07551175317066
HSD17B11	264.708798887808	0.302240350018702	0.147203023402343	0.00327793867098036	0.0756809085693559
CRACR2A	330.291853073555	-0.259623969064547	0.123162754186773	0.00328155499491021	0.0756809085693559
KIF22	199.043586005939	-0.270078900359906	0.131356327948948	0.0032865690325789	0.0756809085693559
HNMT	137.988551584198	0.489950614124094	0.276577986338875	0.00329286065042863	0.0756809085693559
SLC25A28	199.718889462454	0.230219860207368	0.102123076732782	0.00329676098606306	0.0756809085693559
ANKRD36C	385.66580919838	-0.379507871272813	0.219626070093437	0.0032970771278301	0.0756809085693559
RRAS2	117.211258090161	-0.511907609798715	0.359441771332233	0.00331506939830703	0.0760017786873368
FAM118A	433.221068811037	-0.540082619082334	0.387057196959563	0.00332448229377664	0.0761101397755047
EXT1	219.955124487491	0.305383733501288	0.150229791801801	0.00333069392481156	0.0761101397755047
ETV6	795.71200583653	0.239122011859087	0.107323431483236	0.00333755068356171	0.0761101397755047
MIR342	10.2205966108059	-0.583871956675395	0.370266333425341	0.00333808956301927	0.0761101397755047
COA1	635.587914706044	-0.222786782493945	0.0998301329129711	0.00333989154319293	0.0761101397755047
APH1A	316.887781060414	0.207759423379656	0.0892896229794399	0.00334892785498305	0.0762243350839111
DENND2D	1051.23051272216	-0.353621921374427	0.207145028490799	0.00335468149256462	0.0762575582616431
PRKCH	870.512856856753	-0.469815580600125	0.301308705083837	0.00336249839748924	0.0762575582616431
CNDP2	760.338247801822	0.2706504741857	0.127465169557149	0.00336671846748141	0.0762575582616431
MMP14	41.1114655515643	0.454374742584595	0.25700335810542	0.0033729841633411	0.0762575582616431
TENM1	140.090939168453	-0.526576129059771	0.364267891493469	0.00337375273466833	0.0762575582616431
PPP1R16B	411.325201736314	-0.410210128832607	0.249746242216246	0.00337854293340768	0.0762575582616431
RUNX3	759.114180751687	-0.348999112634184	0.194256978981887	0.00337857587693503	0.0762575582616431
USP25	841.711404863635	0.229898498243609	0.102139115795062	0.00339616615140019	0.0765633314393636
ACAP1	1251.18023104469	-0.328748158440247	0.178362486999964	0.00341635148976911	0.0768755036493185
GNS	1186.94473007922	0.349924515686885	0.184500767108155	0.00341813244298074	0.0768755036493185
PSMB8	356.975948238772	0.224631261314348	0.099325144920957	0.00342674986214126	0.0769020127097032
FYB1	3287.77396978786	0.239471735128804	0.107964063687877	0.00342743300031629	0.0769020127097032
IRAK3	1394.63250925018	0.396691076850874	0.213824219019099	0.00344140680894572	0.0771241665574025
LINC00677	27.3477850669834	0.580478463425296	0.349404733022331	0.00345640351525295	0.0773686919247578
TRAJ43	11.4033333944908	-0.614556029605969	0.42445540536972	0.00346353188308406	0.0774367216882678
NMUR1	65.0820335535231	-0.65162340528446	0.582410328394106	0.00347995334605006	0.0777121185308371
STX12	235.089744367273	0.281879721403882	0.136051455743191	0.00349764758535277	0.0780152559762372
RNF182	23.7381596504312	-0.0200149701656895	0.111353176816716	0.0035118584838454	0.078175542947078
NLRC4	307.303788376658	0.4357970873169	0.243550671697183	0.00351309009071993	0.078175542947078
LINC00869	140.603287350535	-0.387577326469654	0.241782057656491	0.00352013638369409	0.0782404022277172
LINC01278	117.501139563406	-0.292699647202924	0.149103740119055	0.0035310548129228	0.078261114044725
AKAP13	4508.29818653444	0.198225564856678	0.0840417483680311	0.00353273593948592	0.078261114044725
CAPN5	34.8645434432406	-0.635261642214635	0.526946192087099	0.00353793468110069	0.078261114044725
GPR52	70.7050494324811	-0.287678704707618	0.145103192788956	0.00354067747040852	0.078261114044725
PNOC	18.4180811052164	-0.626155025424161	0.47703508294316	0.00354173178097531	0.078261114044725
XKRX	13.7245341736739	-0.101175819032389	0.188036031742854	0.0035685495977942	0.0786383067077795
ZNF26	340.784837318075	-0.189942689984737	0.0811255806820738	0.00357336756456199	0.0786383067077795
TMEM268	291.94529474452	0.277164490887275	0.133376163365841	0.00357507806593966	0.0786383067077795
SPOP	356.816339794112	0.158880611821582	0.0635819879289397	0.0035754122656914	0.0786383067077795
RPS6KC1	243.748729548636	0.25469608204128	0.118966639092753	0.00358018000565062	0.0786518199153199
IGKV3-15	22.5613834971153	-0.0639240440728463	0.136777474245922	0.00358933043865633	0.0787555189659269
ATP6V0A1	566.033732087891	0.334088071846823	0.172270897456687	0.00359321795355974	0.0787555189659269
URGCP	154.669868741566	-0.210410226971829	0.0930339451985768	0.00362058655611963	0.079263638859234
RIN2	384.957870855356	0.381611698095589	0.206829149714514	0.0036284329386803	0.0793436888681163
BATF2	30.0754105783709	0.83089056586208	0.525772795900806	0.00363337126972234	0.0793600366029204
ESR2	68.8339995803185	-0.513045138008755	0.379526947415978	0.003644016787142	0.0795008593296176
PLXNA3	396.751931702831	-0.388416914503899	0.23594334390559	0.00365143123157505	0.0795249039083267
CD86	308.958437026547	0.411026461444742	0.228495283264429	0.00365351779058163	0.0795249039083267
ABCA10	18.9123852313155	-0.562147169236455	0.410492920083972	0.00366797547908127	0.0797479353012193
FBN2	228.565721680676	0.468048739721667	0.271362608255822	0.0036829784867504	0.0799822977105417
METTL5	39.7568492994758	-0.311478729741953	0.162144831083464	0.00368907538084026	0.0800229329747674
HSPBAP1	310.664992799876	0.246208763721827	0.114295230881902	0.00370417189651241	0.0801407266043853
ANKRD36	542.420369503473	-0.352137131833449	0.218050651886563	0.00370444773675169	0.0801407266043853
AHCYL2	198.518812966218	0.171601497296494	0.0705873748548889	0.00370720158976826	0.0801407266043853
AL024474.2	16.4511567053663	0.477283973378579	0.288755133258771	0.00371375858327634	0.0801909307770855
TNFRSF14-AS1	105.20548714933	-0.330819116603047	0.18179857006558	0.00372412800534246	0.0802336505106191
SBK1	144.213462884605	-0.465162747177171	0.323439418652765	0.00372421074081609	0.0802336505106191
AC138207.9	49.1485722365279	0.443243662257749	0.257968324221103	0.00376446005128607	0.0808961321279516
MDS2	22.8608361578831	-0.144851081830403	0.326120371155399	0.00377038528081438	0.0808961321279516
WASHC2C	601.531206882263	0.226559588980113	0.102278491706092	0.00377723278456087	0.0808961321279516
EIF2AK2	457.69761285516	0.358658788480983	0.192638260187904	0.00377848041810443	0.0808961321279516
NCF1C	410.04817641206	0.493254436684496	0.292455172259467	0.00379077268688155	0.0808961321279516
OTUD7B	61.5650522159466	-0.436304555829875	0.289164449767026	0.00379112391140038	0.0808961321279516
SGSM1	28.543381929305	-0.58540757645073	0.480389019245858	0.00379193225430946	0.0808961321279516
MNDA	1041.73928732051	0.493292637700882	0.291532182970484	0.00380106312212626	0.0808961321279516
AP001442.1	31.0258284091404	0.356448621545911	0.195948686499615	0.00380291519536523	0.0808961321279516
SYNE2	2555.21728736756	-0.48460147057785	0.340559306351439	0.00380841954226051	0.0808961321279516
AC073585.1	8.6012438804985	-0.582916484916203	0.389359000508583	0.00381182610816642	0.0808961321279516
STK3	110.35059958928	0.364922212709033	0.198627480696753	0.00381284338071561	0.0808961321279516
TET3	1506.01979773867	0.257233549251736	0.122027915740249	0.0038271630914951	0.0808961321279516
VPS45	218.676194103877	0.239361752506712	0.110579917268953	0.00382950927068226	0.0808961321279516
ZNF544	164.369474756447	-0.29536747734618	0.155715908599778	0.0038315943985684	0.0808961321279516
SPAST	257.182846239221	0.183577326592382	0.0775698298078034	0.0038428480426362	0.0808961321279516
AL139041.1	19.4970426900013	0.507366588541466	0.314254626281837	0.00384372524571527	0.0808961321279516
MRPL44	58.9209161718103	0.2712135180665	0.133399938846821	0.00384693692027524	0.0808961321279516
RAB26	20.8770040813588	-0.410474941578978	0.244807653442526	0.00384760516744472	0.0808961321279516
ZFPM1	210.321733867262	-0.438530955357328	0.303065561840218	0.00384783981306706	0.0808961321279516
DNAJC7	450.502669166734	0.176976995963214	0.0738009903752033	0.00384843224676699	0.0808961321279516
AC012568.1	42.775896826135	-0.317412971450448	0.171009147876756	0.00384894202076804	0.0808961321279516
MYO7A	81.4533728753025	0.466275310364349	0.27599401681233	0.00386019471708322	0.0808987009469542
GRIK1	81.5073259394049	0.415997805478722	0.237904436054556	0.00386181502305856	0.0808987009469542
ALG1L2	9.29136551884875	-0.666419592220202	0.473941589618014	0.0038618802162986	0.0808987009469542
SERPINB8	152.03271126638	0.329295843394082	0.172912115559381	0.00386787061471583	0.080934658376656
NAIPP3	31.2660112017034	0.463051374205521	0.279586109665675	0.00389451032881031	0.0814021435945705
SLC2A9	154.984642639006	0.373259759765017	0.205879357498979	0.00390403651099399	0.0814307288422246
AL589935.1	24.7727594503118	0.516044826500033	0.319682794683894	0.00390487497003164	0.0814307288422246
S1PR1	395.938845533603	-0.469451989244629	0.342949977928134	0.00391056459275048	0.0814307288422246
DMXL2	2464.36228079036	0.428254149876062	0.244277341803839	0.00391348327070079	0.0814307288422246
RFK	50.4030369902749	0.3333947347469	0.178208299632013	0.0039288008748049	0.0814307288422246
SPATS2L	43.9565251891103	0.445415337413752	0.264873445424365	0.0039297150276351	0.0814307288422246
IVD	386.058063371398	-0.223795655187582	0.103139685437358	0.00393701322451386	0.0814307288422246
AC138409.2	189.345827614575	-0.255948169109109	0.125719113578504	0.00393750456165551	0.0814307288422246
KHDC1	9.32224411315657	-0.59104751741687	0.414704517028761	0.00394299983981751	0.0814307288422246
TRAJ10	21.2592117304247	-0.58146467729262	0.475423988903092	0.0039434355642485	0.0814307288422246
CYP4F35P	9.0193258990334	-0.610339577000541	0.431349528226991	0.00394540839254816	0.0814307288422246
AL512770.1	38.8401260677644	-0.319083488828551	0.172667124140543	0.00394747896061478	0.0814307288422246
COL5A1	8.08030514118605	-0.120426782940827	0.232831169036853	0.0039532379446548	0.0814607910314777
RGS9	39.0115793017405	-0.586107435504285	0.52505754963665	0.00396747881739604	0.0814718618578014
NMNAT1	59.3781061945027	0.258571987782673	0.125111418099079	0.00396753640329566	0.0814718618578014
AC107959.1	50.3286474352797	-0.311405850009527	0.168252749339187	0.00396977533167073	0.0814718618578014
CTC1	1063.90221732452	-0.274411177720445	0.139536976234438	0.00397289574999295	0.0814718618578014
PLVAP	34.228786842963	-0.0378598036470428	0.118148707441595	0.00398164044360952	0.0814718618578014
SNHG26	36.7078051214319	-0.338719793056046	0.189964516980754	0.00398192745471653	0.0814718618578014
BACH1-IT3	31.0399451163797	0.473492180535415	0.289389505293775	0.00398780941208975	0.0814718618578014
IFIT5	128.746638219126	0.354954989488671	0.194384861865971	0.00398819326937645	0.0814718618578014
PSEN1	784.069305027257	0.247753306115765	0.116650402061247	0.00400615845927029	0.0817506710594844
AL121929.3	16.824267540116	-0.419056460562292	0.261177338945727	0.00401431424274266	0.0818289222979739
COBLL1	164.369935457381	-0.0986001308609185	0.183005804401924	0.00402125224401605	0.0818822083278837
ZNF618	77.6880187279445	0.301350195356035	0.155553255785404	0.00402592353344658	0.0818892738484188
MAP3K3	1449.63942994837	0.235956226722826	0.109352736336366	0.00404096570482316	0.0820417096403011
BX571818.1	42.1017469008192	-0.490644370769487	0.356797028201182	0.00404274264153215	0.0820417096403011
KIAA0895L	85.3919071318069	0.32049528464039	0.169839430174331	0.00404641478608234	0.0820417096403011
TDRKH	44.5283228514884	-0.364343835803959	0.216357900347698	0.00405606564693126	0.0821494279742644
GTF2IP4	116.220130998188	0.262552142760085	0.128140766664288	0.00406079896610111	0.0821574252361717
MYO16	9.86798951701847	-0.0467580721194563	0.123234749200695	0.00406740814978118	0.0822033171103588
SRGAP2D	19.245700042417	0.482074713614598	0.30094722551726	0.00407925138423097	0.0823547798114946
PARD6B	20.0537174380001	-0.445789126749766	0.295071123793153	0.00408787044506468	0.0823884273059384
EMILIN2	1304.30214643833	0.367393047725194	0.203366998477752	0.00408961935193442	0.0823884273059384
CPNE8	166.165282911752	0.347353460855602	0.18968172226617	0.00409503809891165	0.0824099218693835
PRCP	296.522393973616	0.307274778794795	0.160059805850382	0.00411448680802583	0.0827134147384131
AC008537.3	10.5037217710463	-0.477109825834004	0.307298239202466	0.00413473535180384	0.0830323259354288
A2MP1	142.654111839039	-0.0859206790341999	0.162276714054254	0.00415717258779557	0.083340485723801
AC010609.1	39.7046398983659	-0.44554554638633	0.311899449086496	0.00415888255843016	0.083340485723801
SIRPB1	591.335812452227	0.427405650934683	0.251883636522651	0.00416627275744841	0.0833899665455757
ABCD2	109.771475022762	-0.445406498281335	0.319973086576574	0.00417015885930508	0.0833899665455757
METRN	75.7692380528265	-0.364851176770001	0.222631290410944	0.00417533306909068	0.0834053611069307
AC013286.1	9.33714100855627	0.589519539160671	0.402080704275976	0.00419596427081252	0.0836673130472676
TLR7	171.713699811667	0.460468892102	0.278520394682815	0.00419728295901696	0.0836673130472676
RHOH	426.460089580457	-0.436531112823793	0.308580919761445	0.00420879343588231	0.083779570549578
AC008033.3	40.4419296576928	-0.142576832483376	0.310311286300565	0.00421176274822824	0.083779570549578
RNF146	261.612995627183	0.252643483516859	0.122048114163265	0.00422473989723394	0.0839495272129267
MGAT1	1633.26068117528	0.263932485221226	0.129946949399205	0.0042350638530929	0.0840664614109227
PCNX2	383.178518586445	-0.320989491636751	0.185187091214472	0.00425334485148941	0.084230177374098
CHST12	568.381928753008	-0.375269164934779	0.240812761546343	0.00426411475821515	0.084230177374098
AL513523.3	56.2734244550588	-0.241530153694169	0.116570257916789	0.00426416563100318	0.084230177374098
ZNF10	31.5350330267765	-0.377214952739024	0.230864460888025	0.00426519467748333	0.084230177374098
LTK	70.2438815913646	-0.546984957998693	0.509426194566492	0.00427095927584213	0.084230177374098
LPCAT2	218.968123903368	0.427466658014817	0.254398446034956	0.00427327238215475	0.084230177374098
PIF1	9.49380525511752	-0.628943824652886	0.534130537145172	0.00427490158034972	0.084230177374098
LASP1	1356.6806617848	0.189716381765835	0.0823244238052138	0.0042852990207481	0.084230177374098
NAIPP2	73.5103656936145	0.419466141041132	0.251102419295374	0.0042859911350399	0.084230177374098
AL161785.1	34.0275269781736	0.483644688651541	0.304742161523852	0.00429412533689515	0.084230177374098
CYBB	4451.95454844111	0.427072881724501	0.251696778625687	0.00429866861775846	0.084230177374098
PPOX	131.543990621845	-0.231561191611683	0.110828034004949	0.00430282141875784	0.084230177374098
ODF2L	266.951035743704	-0.370520463338038	0.236296883200165	0.00430320115375187	0.084230177374098
SLC66A3	148.757707150047	0.286666919813872	0.146316967756908	0.0043055822832617	0.084230177374098
KLF8	81.3806638777614	-0.483135892884527	0.390182763985871	0.00433287872025789	0.0846767020903237
P2RY10	143.063677632844	-0.452194821224222	0.344796541915567	0.00435043182301986	0.0848104338787612
AC016405.1	63.040490124201	-0.364568916189051	0.225772953658404	0.00435379248446565	0.0848104338787612
SLC25A45	342.641504913846	-0.311260144855657	0.176928405932938	0.00435745690772029	0.0848104338787612
USP18	21.7823635075999	0.587120588685283	0.396464619360141	0.0043576359594463	0.0848104338787612
AC243960.1	105.024734968812	-0.433260118252967	0.314753259630439	0.00436954081604816	0.0849076340176568
BACH1	1324.36325391206	0.343906352606469	0.189384074752934	0.00438038053339381	0.0849076340176568
AC055811.4	90.0821668534445	-0.32443940307352	0.18723572163905	0.00438340502089113	0.0849076340176568
CDHR3	50.785889620556	-0.440534323108737	0.319423021159605	0.00438449804858206	0.0849076340176568
PARM1	23.4420560018074	-0.0976178911389005	0.180598771342692	0.0043868117338084	0.0849076340176568
TMEM131	966.961021746561	0.158223983469043	0.0651994323236608	0.00438953232841981	0.0849076340176568
SEC61A2	71.7279886326302	-0.304775729160057	0.169926330967728	0.00439412804995489	0.0849097988591793
USP11	228.862689802733	-0.286582638501	0.155820891969852	0.00440733560916533	0.0849793116882749
AL139423.1	19.9358330027263	-0.451273614287326	0.311925564499328	0.0044131711571603	0.0849793116882749
RNF130	664.748691655654	0.330521785729265	0.180067419367639	0.00441801438019161	0.0849793116882749
MILR1	146.112416809369	0.385412430983573	0.223889808309915	0.00442231736038325	0.0849793116882749
ZBED2	63.8150362148129	-0.451303595629314	0.341439365607301	0.00442554642502641	0.0849793116882749
AC010886.1	13.5243523381267	-0.506221996890227	0.358241208117759	0.00442619199416319	0.0849793116882749
KLHL8	202.360414248863	0.260431605987774	0.128562945038238	0.00442913770060344	0.0849793116882749
KIAA0100	1328.29694023736	0.172418353627082	0.0730399586613493	0.00443709395091387	0.0850106168597238
RYKP1	43.3166109964153	0.267098457970779	0.135709089520573	0.00444237487847957	0.0850106168597238
OR7E140P	17.1697239405629	0.507278654349324	0.335390191018521	0.00444423671601239	0.0850106168597238
AC009093.1	253.697678069109	0.33477835132466	0.184016721864078	0.00446215474961466	0.0851906074851551
TRBC2	466.426756858363	-0.415243537326092	0.293422161227525	0.00446264364077065	0.0851906074851551
GADD45B	165.535442460163	0.349600419029038	0.196105373452652	0.00446969651272237	0.0852393180880399
MCF2L2	54.1135996390684	-0.498086599188469	0.426109420576256	0.00448027381306955	0.0852816464451274
DIRC3	27.9958647023447	-0.440372816476528	0.305345368525407	0.00448092296630416	0.0852816464451274
AC005632.3	59.4594502028148	0.347897125883007	0.197003845362541	0.00448908319646525	0.0853511731841992
AL391335.1	14.7158816466816	0.392968815961765	0.242598520836807	0.00450211369566791	0.085409258076076
SETDB1	447.078774976169	0.168940931379107	0.0711855287799611	0.00450260793037111	0.085409258076076
XKR6	101.143749940404	-0.389529656158041	0.262855010884931	0.00450708408842429	0.085409258076076
PPIP5K1	48.2884436540775	-0.277834648683605	0.14522703793879	0.00451229903304445	0.085409258076076
MAP3K20	188.856482117595	0.366170845665232	0.210046187068166	0.00451468909194445	0.085409258076076
DLG2	14.8381326382987	-0.495140194115545	0.364042790657816	0.00452465989530027	0.0855095087569836
ATP10D	298.267629669037	0.280981541930341	0.144171847272898	0.00452901923658734	0.0855095087569836
MIAT	434.987610667696	-0.455766818466798	0.368479909329034	0.00454032832590345	0.0856376469199538
RTCB	179.796156354851	0.219361887642471	0.101891465415864	0.00454954128324744	0.0856593431484206
FECH	790.477255399868	-0.0299521968791024	0.114574757230958	0.00455052538455463	0.0856593431484206
TMEM272	57.5833448614834	-0.485251648483859	0.410643818843876	0.00455862289107925	0.0856909883275672
DEGS2	117.935066223454	-0.416174036167345	0.297282103463599	0.00456125659999935	0.0856909883275672
TMEM177	23.4914876392852	-0.432037582197371	0.298449136148863	0.00456966733204528	0.0857639150316566
AKAP6	40.8902654899155	-0.0865533368721952	0.162842444122064	0.00457751411366148	0.0858261235350569
SLC2A1-AS1	8.97120655972567	-0.104140443081469	0.192958697534746	0.00459344412160732	0.0859791516812927
AC066613.1	107.75197619554	0.420386407284163	0.257412747384137	0.00459475637648351	0.0859791516812927
VDAC2P2	24.7720472967382	-0.113636142781635	0.213148862119253	0.0046081559025741	0.0859898035912856
ZDHHC7	825.475129981206	0.293229984076875	0.155310889117369	0.00461255853409097	0.0859898035912856
CRLS1	60.8263907889864	0.258240278046501	0.129923197221565	0.00461476235804938	0.0859898035912856
TCP10L	10.8683990024901	-0.620205080988268	0.53956042576226	0.00461801943603841	0.0859898035912856
CACNA2D3	51.9391420204982	0.408076582614095	0.248598844021784	0.00462198522987582	0.0859898035912856
PTPN2P1	32.0265693863346	-0.144499483491189	0.314253716146501	0.00462336452857046	0.0859898035912856
AC112496.1	15.4172562336419	0.559760237803833	0.390713229385638	0.00462711146747215	0.0859898035912856
LMF1	297.26545512734	-0.31304558458754	0.183087952229525	0.00464230675666223	0.086187610834228
FBXL5	1107.53042632279	0.336540409907037	0.18762909008936	0.00465004101890436	0.0862466471841252
SFI1	1032.29378115697	-0.271504060903296	0.145479067259621	0.00466466474824638	0.0864332253791993
PSMG2	108.824038873926	0.232268899401189	0.111844258494374	0.00468840851882545	0.0867882620928617
AC021739.2	21.9655530945907	0.357979040269366	0.213731383639523	0.00472036463462486	0.0872944776229404
WDR88	25.9304918548931	-0.355213707996114	0.214581551130234	0.00472913160571683	0.087345517554148
FBXO31	163.484820088746	-0.294721047693804	0.165963282561784	0.00473234942232433	0.087345517554148
SLC9A3R1	592.096054875834	-0.253072138794774	0.130660009117125	0.00475355314819483	0.0876514469010374
ZNF793	44.5279044017784	-0.451750649654862	0.363925602431119	0.00476635151436826	0.0878019441902644
SIDT1	318.295807281636	-0.395476056898357	0.281657030567195	0.00477469113116494	0.0878700932467157
EPG5	910.457241784563	0.158936039510146	0.0661114510242936	0.00478168767269993	0.0879134169494355
OSBPL11	393.368365965941	0.2858965574223	0.14930556990931	0.00479324205263263	0.0880403731820602
ZEB1-AS1	33.8806789308828	-0.490292906023627	0.423537018694953	0.00480519177554602	0.0881743378425532
CSNK1G2P1	67.8899494367129	0.506708300855675	0.33969821280146	0.00481457803070295	0.0882610495328381
PRKCQ	298.993706057522	-0.376104419860433	0.258561662521915	0.00482225410407361	0.0883162726971393
SMIM14	222.193409055212	0.241050339965723	0.117978294199785	0.00483045614652871	0.0883810126056176
FBXO45	55.5339357764275	0.280061971200558	0.147318952968551	0.00483588606252662	0.0883949559518017
FAM151B	34.3072090393563	0.490049427120464	0.328469132075348	0.00484690828595606	0.0885109953820152
OCIAD2	30.6752302913572	-0.445642597818583	0.344777615179442	0.00486967968309418	0.0887891607908154
ZNF528-AS1	25.1954413817997	-0.504021064060178	0.453279466987828	0.00487151808954202	0.0887891607908154
SNX25	110.252671530847	-0.436601049510748	0.357943120518713	0.00491459889162701	0.0894519217354452
AC103831.1	22.9535059053059	-0.0728174736079844	0.145382811644502	0.00491732853813162	0.0894519217354452
AC008533.1	52.7164780064585	0.340259458988492	0.197955458860657	0.00493076161442632	0.0895636634125185
CLEC6A	17.9484155664831	0.616471954599644	0.451156476223684	0.00493293029198167	0.0895636634125185
KDM3B	1085.09159135211	0.118301365556843	0.0465619769493176	0.00494991927273385	0.089786035697089
ADA2	2450.61473239521	0.303055121692384	0.16465097516213	0.00496216390961051	0.0899220076136787
ADGRG1	407.416854374631	-0.0898681352225055	0.167566335147845	0.00496716821351376	0.089926639062438
SLC8A1	794.131187191996	0.395612558013874	0.242595799420354	0.00497231363962429	0.0899314733258485
IGHV3-33	18.5596479262608	-0.0584339234238195	0.13165398891469	0.00497897414481821	0.0899314733258485
OSBPL7	221.880352653397	-0.292425162010094	0.163715143018908	0.0049816821840215	0.0899314733258485
AL355581.1	43.9346564784524	-0.434048295303525	0.341994997611843	0.00499315082407013	0.0899689461184875
KCP	8.54435528074615	-0.542881491065869	0.424600573178638	0.00499325988121299	0.0899689461184875
ACYP1	38.0406485738043	-0.347956369371049	0.218250242651306	0.00500792905252195	0.0901474833342283
KLC2	105.529638148155	-0.318616809830856	0.192929260954325	0.00502974036340616	0.0903710505019313
SLC4A4	21.3937031961667	-0.110093255967889	0.204457528966919	0.00502989318419156	0.0903710505019313
GPR68	102.43919474041	-0.358708613149603	0.238962373780864	0.00503988656494111	0.090464769554777
ZNF530	31.5808247960898	-0.353623609334663	0.22150092801067	0.00505146139191107	0.0905461291627195
RASA3	2254.84198665118	-0.242160573854709	0.124408337516903	0.00506761684353112	0.0905461291627195
KCTD7	246.165219521634	-0.23054100885133	0.114770023023934	0.00507181088382821	0.0905461291627195
NINL	15.2475227198166	-0.548333258428197	0.553845267652033	0.00507290183610795	0.0905461291627195
PPA1	114.831193916599	0.273762354035117	0.143776908699239	0.0050822295115752	0.0905461291627195
OLFM2	27.2905638860522	-0.375421616094384	0.247220217016812	0.00508856738672686	0.0905461291627195
LINC01811	15.4085834796044	-0.0614165663141254	0.134146367657488	0.00508866894551618	0.0905461291627195
AC015911.11	12.363850055887	-0.569537339036809	0.627982665127316	0.00508985186371057	0.0905461291627195
BTN2A3P	49.11343018138	0.292357725663914	0.15969933233715	0.00510062605610115	0.0905461291627195
TAS2R15P	27.3371912020573	-0.350649503710456	0.219002864617759	0.00510265591157695	0.0905461291627195
FCRL6	166.68760041063	-0.0973565915517148	0.179722725486602	0.00510586822717515	0.0905461291627195
COQ10A	37.9579362176163	-0.337556798279381	0.207992468804911	0.00511025368685334	0.0905461291627195
CEP250	552.494993963314	-0.200968436918649	0.0938793762276339	0.00511332699212488	0.0905461291627195
APOBEC3A	372.935448331451	0.512830492833632	0.352077748999674	0.00511357617807835	0.0905461291627195
RPL23AP82	20.6061622886098	-0.385570123397745	0.259010456028942	0.00511889957398372	0.0905461291627195
PLCG1	996.56600192539	-0.409176956074309	0.301633643554564	0.00512850242466883	0.0905461291627195
PITPNC1	455.451259755405	-0.235363604951484	0.118935596920143	0.00513593255530359	0.0905461291627195
SAMHD1	3811.37719824289	0.268914179622737	0.139232095520946	0.00513936887681648	0.0905461291627195
RAPGEF2	487.995594681844	0.246442414761677	0.122649528136947	0.00513973199894132	0.0905461291627195
TMEM117	15.8808754763314	-0.454126630191439	0.341485436306575	0.00514004799334232	0.0905461291627195
AL049634.1	35.4639248383412	0.415131949638578	0.268653458475703	0.00514558584132733	0.0905594415215759
SAT2	143.11873709864	0.305686598634571	0.169177428695126	0.00515263597927357	0.0905993199066886
BRI3	433.367368871916	0.319175027659619	0.179983458350164	0.00516869791611838	0.0906808926246758
C21orf62	13.8627406828942	-0.517643532616377	0.491653615550382	0.00516930577272338	0.0906808926246758
EHD4	190.520802237062	0.249880735144062	0.126407217274504	0.00517164091644135	0.0906808926246758
PDLIM4	10.1181119588878	0.618397525875202	0.492711066534262	0.00519743556029046	0.0910317145332279
COL5A3	45.8186919525615	-0.0567079506627789	0.130243169917383	0.00520353116609595	0.0910317145332279
KDM1B	558.17782542267	0.334664864941221	0.193386795869857	0.00520606996036784	0.0910317145332279
NIPSNAP3A	71.4201832299292	0.290647365280595	0.158730928875433	0.00522120125104835	0.0911590471613439
TRIM32	50.8736445153468	-0.338271872130605	0.214189529017906	0.00522297967841042	0.0911590471613439
CAPRIN2	218.926020333995	-0.298046980655995	0.175263274915618	0.00523114754143419	0.0912175331419331
ZNF540	33.9695469312067	-0.434863701330767	0.354297497256295	0.00524753660182664	0.0913588725778308
SRP14P2	17.1293019186143	0.467348926180359	0.328575900151309	0.00524890179884248	0.0913588725778308
CD247	486.668003149568	-0.420714563696974	0.366971688980466	0.00526291269069105	0.0914771945940594
NKG7	299.260159456143	-0.141337833488498	0.297323139911713	0.00526536104491338	0.0914771945940594
ZSWIM6	512.713750068393	0.306712558872192	0.170071279450185	0.00528360470083137	0.0916942739902254
AC090948.4	36.9487946212726	-0.323063234275823	0.197677381808317	0.00529085359983851	0.0916942739902254
IGHV3-30	29.1599430685356	-0.0625784502383213	0.135193278732947	0.00529238218679392	0.0916942739902254
FAM241A	59.0589670527076	0.312866794153088	0.17854719745685	0.00530004443107114	0.0917026483668138
UGT8	17.1766892949667	-0.0658669767422023	0.138146082771041	0.00530255056036654	0.0917026483668138
ZEB1	182.463762952038	-0.400874027182534	0.316894733009637	0.00532041748846792	0.0918607192497191
TNC	21.4372121011366	0.396197666748233	0.259455503660077	0.0053245091416442	0.0918607192497191
SMS	135.44108752603	0.238443686915768	0.119217733356454	0.00532797420000363	0.0918607192497191
AC003102.1	65.6492856921952	-0.229702165910267	0.114743186454473	0.00533109417835144	0.0918607192497191
GPM6B	65.5803241003375	-0.334995440715741	0.215004762754315	0.0053363592658752	0.0918678503798896
TMED9	209.785290105559	0.211159521383195	0.099682667387	0.00534221477487629	0.0918851236983036
WDR35	48.5546111524223	-0.291044687815174	0.166016365839609	0.00535399127127394	0.0920041131616285
ACOT2	35.8861394037018	-0.352729354666629	0.230951355960347	0.00536392279677526	0.0920484818323878
STX11	749.905051124865	0.373028403399588	0.229815494666568	0.00537290726617728	0.0920484818323878
BCL9L	997.93692893158	-0.313685627121325	0.19456128248358	0.00537935270934983	0.0920484818323878
ST3GAL3	155.597176095208	-0.236931260582596	0.123305349596043	0.00537977377867731	0.0920484818323878
LINC00987	24.9258496834802	-0.076810086577593	0.149876574952548	0.00538425026813399	0.0920484818323878
LEXM	10.5781446022975	-0.0767202122382376	0.149878181734215	0.00538573786081669	0.0920484818323878
SYNJ1	318.24346985844	0.223539598033786	0.108494012525886	0.00543566816212699	0.0928180775348952
LRRC56	40.649995718597	-0.374981877188823	0.268092520356815	0.00545370380902382	0.0928698377560379
FAM117A	473.401763190087	-0.155494169704521	0.364539162623858	0.00545546215930128	0.0928698377560379
KLF3-AS1	74.7625426091756	-0.364615895709068	0.254690639855578	0.00546037803348784	0.0928698377560379
NANOGP5	24.1364125459223	-0.297520452760005	0.170010926855783	0.00546059496012111	0.0928698377560379
IL6R	1168.24940378175	0.23669161401408	0.117804890286833	0.00546508605251801	0.0928698377560379
WHRN	45.0516224399995	-0.467520705675785	0.513856758155106	0.00547522123388545	0.0928698377560379
KIAA1328	104.064703487705	-0.277086701517679	0.156755007225512	0.00547709641195941	0.0928698377560379
BTN2A2	226.011051287616	0.260178582706258	0.135566867629762	0.00547793255391532	0.0928698377560379
MAGED1	93.7114747454305	-0.320280469665884	0.200583099404358	0.00548704870444461	0.0929411818569478
GPR174	277.391215254793	-0.374984710865589	0.275105760562358	0.00554528829791469	0.0938437216243167
AGAP1	75.9754099293212	-0.114304024889475	0.213681722410502	0.00555701004517573	0.0939581243084756
ARHGEF11	877.983344573634	0.3315517293535	0.195713196672161	0.00556721664584397	0.0940467275846095
KPNB1	958.953940510591	0.131666829766281	0.053623222073449	0.00557269511183952	0.0940553719544607
RCBTB2	345.442959981856	0.330700746360597	0.195951593239842	0.00558295731776692	0.0940878307877417
DNAH11	28.3920295195799	-0.103564047875374	0.190118605184604	0.00558455519910343	0.0940878307877417
TSPAN5	210.887771014603	-0.0475731581473225	0.123637491131335	0.00559464900929988	0.0941015292663168
THEMIS	263.350759343745	-0.426287376400026	0.402587500325128	0.00559530664592452	0.0941015292663168
BAG2	21.3332041483631	-0.35245739825242	0.229815180109746	0.00560440582506161	0.0941709255627256
MS4A4A	49.059813167622	0.480673966787707	0.343893377127322	0.00561129837742913	0.0942031536998009
MKRN2OS	21.9227705584893	-0.350373413982659	0.228290242376205	0.00562621408279595	0.0943698991017776
AC010536.1	39.5853661038818	-0.320994331197552	0.200278136661901	0.00564270403228244	0.0945313951660187
NAA40	189.322709669497	-0.26489915498081	0.1481598222499	0.00564626792541164	0.0945313951660187
DDX43	14.9209194946092	0.458981828837413	0.336749696544071	0.00565081793990248	0.0945313951660187
SPIB	77.3651245175004	-0.119862371309751	0.226191023688591	0.00566229930690596	0.094610354602452
AC099535.2	8.05918697669465	-0.527137709378947	0.442279517127841	0.00566553002688813	0.094610354602452
GBP5	907.775063011808	0.580251217996091	0.434450706312062	0.00567626618940805	0.0946581921971284
KLRK1	45.7741484407165	-0.140171463919345	0.29031618116927	0.00567839184326651	0.0946581921971284
FPR2	119.22970623413	0.438706107015945	0.300637023643913	0.00568589473884765	0.0946593365098379
C15orf41	38.05742667489	-0.319403383944411	0.198011157488156	0.00568845777832791	0.0946593365098379
POLD3	142.084879663206	0.279396027201147	0.152937774078731	0.0056980814838864	0.0946667018601609
AL512603.2	9.07094433020779	0.634421587100721	0.552378303353281	0.00569889845913204	0.0946667018601609
UBIAD1	108.275851164522	-0.238943320992914	0.124523059302117	0.00571126054831166	0.094745497399185
DCPS	152.932797962552	-0.179513491140488	0.0813022559002071	0.0057178919775503	0.094745497399185
FEZ2	246.306958177841	0.237378653111366	0.119997044851225	0.00571865150378985	0.094745497399185
RFTN1	581.903526351079	-0.198838771180716	0.0947307695376427	0.0057457499458998	0.0950135570521657
ZNF571-AS1	27.7856328650576	-0.370319362595666	0.266263436578739	0.00574615862347665	0.0950135570521657
FBXO42	411.337189612639	0.137401879040421	0.0568605065992147	0.00574988310618271	0.0950135570521657
MYBL1	271.968860591993	-0.156222265347968	0.365186462419682	0.00575938196262344	0.095022401736738
AL133343.1	13.0457897884539	-0.434754426492977	0.342158501898452	0.00576045398921557	0.095022401736738
ASNS	21.3010011972805	-0.445031511015522	0.389937438574456	0.00576900845137219	0.0950806902033379
SLFN11	479.157490731191	0.311065678550306	0.179669080929452	0.00577651018058987	0.0951215419911568
LINC00299	216.396862133925	-0.415931918855266	0.394318883818995	0.00578971732468338	0.0952075242061752
ASLP1	26.6349085914564	-0.380845759678869	0.27457751708301	0.00579440841964851	0.0952075242061752
MUC20	35.1608797697592	-0.113769333058137	0.211605792691246	0.00579681445898083	0.0952075242061752
CTAGE7P	19.8811265306134	-0.394578483319708	0.283851330581331	0.00583069016338864	0.0956809182184494
AL034550.3	21.1163301966236	-0.397839865340584	0.300662968601171	0.00583886229540029	0.0957320651844115
HLTF	83.9040378635019	-0.316844437168867	0.202826431272719	0.00584452068338015	0.0957419447933996
RBM47	706.342779088655	0.355915447448311	0.22159736596382	0.00585430858472419	0.0958179555074507
AL021707.3	13.4535504545048	-0.415457338748901	0.306670778965191	0.0058603708711841	0.0958179555074507
PLBD2	293.622826044144	0.248024517306163	0.128824536328842	0.00587190128149062	0.0958179555074507
LINC01215	85.7404705995613	-0.396995943297057	0.342514484403311	0.00587272434838749	0.0958179555074507
BX537318.2	8.26300223043123	0.543372401351221	0.461524749036914	0.0058790514539789	0.0958179555074507
LINC01550	108.382525888234	-0.409489329167246	0.36892743133437	0.00587983592424166	0.0958179555074507
LRMDA	164.307848998574	0.381747751469205	0.249326461227447	0.00588812120017054	0.0958179555074507
TRAJ46	11.0071979603727	-0.481125609085367	0.404298692479868	0.0058903039493768	0.0958179555074507
AL031282.1	21.4811873109623	-0.39956703407627	0.301179473776091	0.00589745573531129	0.0958179555074507
AL645933.4	35.5119723160471	0.307983250556089	0.182643169936617	0.00589975899676229	0.0958179555074507
AC021766.1	21.6225295565864	-0.357387195317069	0.241924248522945	0.00593101707035904	0.0962430764879084
NBPF14	668.88877290782	0.320873244309997	0.190969285516201	0.00594854587137146	0.096444874286097
MATK	178.224744669586	-0.416284475166304	0.419249036904071	0.00595939453270109	0.0965170278269966
TNRC6C-AS1	195.603653451061	-0.319755801840291	0.210466660572262	0.00596757705417735	0.0965170278269966
MIR3142HG	29.6774334102989	-0.413556998017958	0.345360433472467	0.00596828640151096	0.0965170278269966
CLYBL	31.9727165020544	-0.374518025265926	0.28286991367941	0.00598382309328709	0.0966857149467385
CDH1	8.77307247903566	-0.0469939752633722	0.12321424323535	0.00599481992117731	0.0967624870888185
IBA57	162.970748804265	-0.261878404692921	0.147880055201467	0.00600047075021222	0.0967624870888185
OXCT1	93.7180475802965	-0.331452305970384	0.22594327455391	0.00600390359240438	0.0967624870888185
DUSP3	350.572078419417	0.34534903880519	0.216355848340299	0.00600935791186809	0.0967680363750391
POMT1	197.114667390492	-0.226844486378716	0.117073634376113	0.0060324022132119	0.097056585141541
AP004609.3	35.1521507165154	-0.0739177739927022	0.146335462966162	0.00603763752957669	0.0970583547517774
CTIF	205.640965638293	0.278015963259084	0.15458973622257	0.00605532428300343	0.0971831378719802
BAG4	177.471982397545	0.214130890200074	0.104872829831736	0.00605589311249032	0.0971831378719802
SARM1	160.414775159265	-0.253112793991095	0.139385806757827	0.00606136507669006	0.0971831378719802
TMEM106A	376.834871013712	0.309477520511689	0.181932821893582	0.00606592749457045	0.0971831378719802
SIK3	1119.1407995313	0.143982773050295	0.060812354482461	0.00608243553414432	0.0973652423584878
APOL2	398.411468572954	0.274749924023138	0.150947407655347	0.00609190814379093	0.0974096892296051
LCK	491.017003444655	-0.38762233580726	0.343356270860074	0.00609549990690617	0.0974096892296051
TRAJ16	19.7865647270192	-0.46736130202652	0.600949168882254	0.00610211611629672	0.0974331980559114
H3-3B	1367.72508614826	0.239953799225408	0.123599610844806	0.00611084087912253	0.097490306426237
IL18R1	74.9336072597774	-0.433314188269095	0.59159728029188	0.00611618844196007	0.0974934852907389
AC011195.1	23.5331081966711	0.685738444519535	0.606754531617515	0.0061346597648564	0.0977056786939325
TSHZ3	89.9996329196984	0.333647083597299	0.207234760881793	0.00614482690040892	0.0977734461395741
FAR1	602.765331804068	0.311845013712987	0.184516295561898	0.00614924086984384	0.0977734461395741
PLBD1	356.185218665754	0.387394231023297	0.259520496218427	0.00615592118748158	0.0977975499390426
ZNF506	393.397743868508	-0.238006871534581	0.127590306463233	0.00617605697998237	0.0978947060580653
CCDC66	251.284382040073	-0.286926551256375	0.175421906321279	0.00618268943931102	0.0978947060580653
AL391280.2	25.6448570090883	0.38844326632534	0.270222160132315	0.00618627360322771	0.0978947060580653
AL356020.1	9.90871203980223	-0.457022731844463	0.376940501759626	0.00619294298185017	0.0978947060580653
GRN	3094.4627583374	0.363892489965463	0.233657226897417	0.0061979798118396	0.0978947060580653
TMEM33	423.015587536703	0.236246754187771	0.122029507568735	0.0061996763244926	0.0978947060580653
ALDH5A1	124.850508659056	-0.0532760571608289	0.127493303112044	0.00620282225808574	0.0978947060580653
PRKCZ	107.92561346163	-0.398436413799896	0.351062064640352	0.00620339268467436	0.0978947060580653
AC010186.3	492.322305099085	-0.272163578284944	0.164334255950444	0.00622701009243547	0.0981755286963783
TFDP2	222.286824943524	-0.39739880482419	0.385038244259642	0.00623155650277482	0.0981755286963783
LINC00513	239.498040002917	-0.259929284364752	0.148041323990099	0.00623741627420852	0.0981861612507787
AMIGO1	90.5818988209423	-0.417643719965213	0.520042253153627	0.00625185618597957	0.0983056885396631
TRIM59	41.2884337431871	-0.310461926948513	0.19815395735061	0.00625672689711087	0.0983056885396631
DENND1C	665.448368202057	-0.214227468019212	0.108543913213141	0.00626058300569434	0.0983056885396631
HEXB	292.449953137406	0.274914844734159	0.153542350017317	0.00628289345511854	0.0985735513552427
TRAJ13	20.5280969330376	-0.454228182660247	0.543326878418351	0.00629004315270855	0.0985735513552427
GLRX	294.178329204016	0.271901620369342	0.151150615056815	0.00629327636743887	0.0985735513552427
SOAT1	422.619755598104	0.223370289643665	0.111796142214126	0.00630170275345574	0.0985735513552427
PLCD1	131.827583157797	-0.283487821733734	0.172051338413151	0.00630366851619575	0.0985735513552427
SP1	1157.98601033938	0.228101515007135	0.11577670782756	0.00633050728059932	0.0988711123564155
LMO2	349.783953900825	0.37232300191564	0.247534830374728	0.00633313931923388	0.0988711123564155
GNB4	290.30245602164	0.307211239191397	0.183650005411237	0.00634987092086247	0.0990425761634782
AL513165.1	10.3543248801393	-0.41730614490398	0.313240211454874	0.00636105767847233	0.0990425761634782
ZNHIT6	97.8469143189769	-0.258068025266756	0.145980173207884	0.00636724606587571	0.0990425761634782
CSPG4P10	24.2296513012487	-0.133751045247772	0.266111387067226	0.00636845281087122	0.0990425761634782
TIGIT	89.8640957358082	-0.398921771591923	0.397048161560698	0.00637027289259738	0.0990425761634782
SETD7	279.981795624867	0.274896547426406	0.154005678175219	0.00637935624883335	0.0990588693964656
EFR3A	491.752002545037	0.189751748593372	0.089042016867037	0.00638178278838718	0.0990588693964656
ANKRD13B	13.7716330724776	-0.448330709293129	0.446469719987203	0.00639266275887243	0.0991464821169264
PTPN2	435.936099912353	0.179940993228357	0.0822865387679027	0.00639979755370048	0.0991759134815271
SUPT4H1	13.8581916500063	-0.375495403071658	0.272225680476305	0.00642412019937985	0.099471434354584
ABCC6	108.525731097469	0.342092865510842	0.220183797344457	0.00646175034355459	0.0997285992222976
PSME1	454.240220663186	0.248112061870706	0.132479350419602	0.0064690701399263	0.0997285992222976
TGOLN2	2385.3091705936	0.134238677835879	0.0562513364594058	0.00647754724592725	0.0997285992222976
GAB2	711.831249881878	0.309543963627171	0.186302351853943	0.00647814697127868	0.0997285992222976
TNS3	838.519855230166	0.312412805446533	0.191218322861635	0.00647867855112201	0.0997285992222976
COPA	1169.83228229118	0.175924043835221	0.0805683274057885	0.00647957711733933	0.0997285992222976
TMEM121B	75.7869770076373	0.407808881894706	0.294190470717361	0.00648185330849759	0.0997285992222976
ABCB1	74.5990374021352	-0.404863689215572	0.433045666942529	0.00648294276718252	0.0997285992222976
AC004241.5	14.0114365545687	0.411766411785538	0.31470691255812	0.00648812558704497	0.0997285992222976
AL359643.3	13.2473392290087	-0.3754173149685	0.263253827710061	0.00650249090098595	0.0998073222512861
ZNF382	40.0232775731627	-0.364019067109715	0.287123660003399	0.00650749339764788	0.0998073222512861
AC008883.3	24.3947203981715	-0.0953462796847548	0.174914241514989	0.00651141528362471	0.0998073222512861
GPR155	384.374958752973	0.192303920491131	0.0912778032452468	0.00651670383276968	0.0998073222512861
EEF2K	204.29522385488	-0.176697492429699	0.0818314986251829	0.00651959959998104	0.0998073222512861
ADPGK	927.05410512528	0.189898237860051	0.0893767795834088	0.00652661926932359	0.0998340784355256
